# Supplementary material for: DOPA decarboxylase is an emerging biomarker for Parkinsonian disorders including preclinical Lewy body disease
Source: Nat Aging. 2023 Sep 18;3(10):1201–9. doi: 10.1038/s43587-023-00478-y (PMC10570139; doi:10.1038/s43587-023-00478-y)
Supplement: Supplementary file 3 — Supplementary Tables 1–13. [file 43587_2023_478_MOESM3_ESM.xlsx]

## Sheet: Supplementary Table 1
Supplementary Table 1. Characteristics of the BioFINDER-2 cohort
	CTR	LBD	Atypical PS	Non-PD
	(n = 347)	(n = 81)	(n = 40)	(n = 214)
Age (Years)	63.7 (14.5)	71 (9.3)	68.7 (8.2)	73.1 (7.3)
Sex (M/F)	161/186	57/24	20/20	105/109
Education (Years)	12.7 (3.4)	12.9 (4.0)	11.8 (2.9)	12.1 (4.0)
Diagnosis	-	48/33	24/11/5	172/23/19
		(PD/DLB)	(PSP/MSA/CBS)	(AD/FTD/VaD)
UPDRS IIIa	6 (5)	21.0 (13.8)	36.3 (17.8)	-
De novo (%)	-	0.617	0.525	-
LEDD (mg) b	-	108.0 (231.4)	322.5 (393.4)	-
CSF DDC (NPX units on a log2 scale)	-3.0 (0.6)	-2.0 (0.6)	-2.3 (0.6)	-2.7 (0.6)
mPACCc	0.1 (0.9)	-1.3 (1.5)	-1.4 (1.2)	-3.4 (1.2)
Memory score (ADAS-cog) d	2.5 (1.9)	5 (2.9)	4.5 (2.8)	8.5 (2)
Cognitive speed (AQT) e	64.7 (15.8)	97.4 (53.4)	127.6 (87.6)	111.7 (66.1)
Visuospatial score (cube analysis subtest) f	9.6 (1)	8.2 (2.4)	8.5 (1.8)	7.7 (2.4)
Data are presented as means followed by (standardized deviation), unless stated otherwise.
CTR, controls or clinically unimpaired subjects; LBD, Lewy Body disease; non-PD, non-Parkinsonian disorders; PS, Parkinsonian syndrome; PD, Parkinson’s disease; DLB, dementia with Lewy bodies; PSP, progressive supranuclear palsy; MSA, multiple system atrophy; CBS, cortico-basal syndrome; AD, Alzheimer’s disease; FTD, fronto-temporal dementia; VaD, vascular dementia; M/F, male/female;
UPDRS III, Unified Parkinson’s Disease Rating Scale Part III: Which is the objective motor section of the UPDRS with a score ranging from 0 (no motor dysfunction) to a maximum of 108 (representing the worst motor dysfunction)
LEDD, levodopa equivalent doses
CSF, cerebrospinal fluid; DDC, DOPA decarboxylase levels in normalized protein expression (NPX) units on a log2-scale.
mPACC, modified Preclinical Alzheimer Cognitive Composite: The modified Preclinical Alzheimer Cognitive Composite-5 (mPACC5; also referred to as PACC) was used as a measure of global cognition, containing tests of memory, executive, attention, and verbal function. It was calculated based on the previously described PACC5, using the Mini-Mental State Examination (MMSE), symbol digit modalities tes…
Memory score: The 10-word list from the Alzheimer’s Disease Assessment Scale – cognitive subscale (ADAS-cog) was used to test memory function. After three learning trials of 10 words (immediate recall) and a distraction task (naming objects and fingers), the participants were asked to recall the 10 words. The number of omissions on the delayed recall task (i.e., total possible recalled—total reca…
Cognitive speed (AQT): AQT consists of three separate naming tasks. The test is time-based and consists of a task in which color and shape of 40 geometric figures should be named. Of these, color naming (e.g., red) and form naming (e.g., circle) provide single dimension naming measures that account primarily for reaction, retrieval, and response time. The third, color–form combination naming (e.g…
Visuospatial score: The VOSP (Visual Object and Space Perception) Cube Analysis assesses visuospatial and perceptual abilities, by having the participant identifying the number of cubes (hidden, semi-hidden or seen in plain sight) a figure contains. It is scored based on correct number of identified cubes in 10 figure (0-10 points in total).
a UPDRS-III was missing for 179 controls, 21 patients with LBD and 8 patients with atypical PS.
b LEDD was missing for 15 LBD patients and 3 atypical PS patients.
c mPACC was missing for 2 controls, 14 LBD, 11 atypical PS and 64 non-PD patients.
d Memory Score-ADAS delayed word recall was used: the score was missing for 5 LBD patients, 1 atypical PS patients and 17 non-PD patients.
e Cognitive Speed-AQT color form was used: the score was missing for 1 control, 7 LBD patients, 6 atypical PS patients and 41 non-PD patients.
f Visuospatial score was missing for 4 controls, 6 LBD patients, 4 atypical PS patients and 39 non-PD patients.

## Sheet: Supplementary Table 2
Supplementary Table 2. Differential expression analysis LBD vs Controls BioFINDER-2 cohort
Gene_Symbol	Effect	OR	SE	P	R2	AUC	L95	U95	AIC	BIC	P_Bonferroni	P_FDR
DDC	2.17739	8.82329	0.261693	8.77e-17	0.493655	0.894973	1.69538	2.72509	266.584	282.821	2.58e-13	2.58e-13
GH1	0.791104	2.20583	0.156652	4.42e-07	0.225135	0.77237	0.492782	1.10855	358.818	375.054	0.00130081	0.000650403
BGLAP	0.690635	1.99498	0.15396	7.26e-06	0.202393	0.752731	0.396143	1.00155	365.788	382.025	0.0213662	0.00712206
MAMDC2	0.65199	1.91936	0.159542	4.38e-05	0.187197	0.749884	0.343967	0.971333	370.383	386.62	0.128903	0.0322259
CBLN4	-0.537437	0.584244	0.137419	9.19e-05	0.18356	0.748746	-0.813781	-0.273625	371.476	387.712	0.270462	0.0540923
CPXM1	0.571651	1.77119	0.149925	0.000137337	0.180444	0.750454	0.28334	0.872544	372.409	388.646	0.404183	0.0545268
NPY	-0.517861	0.595794	0.13858	0.000186288	0.178292	0.746718	-0.796049	-0.251334	373.053	389.29	0.548246	0.0545268
ERBB2	0.574869	1.7769	0.154333	0.000195415	0.177892	0.744619	0.27789	0.8844	373.172	389.409	0.575106	0.0545268
CDH3	0.557514	1.74632	0.149707	0.000196075	0.177896	0.741417	0.269476	0.85785	373.171	389.408	0.577049	0.0545268
CRH	-0.508432	0.601438	0.136559	0.000196736	0.178131	0.74622	-0.782922	-0.246113	373.101	389.338	0.578994	0.0545268
IL17D	0.575829	1.7786	0.155032	0.000203804	0.17694	0.747074	0.276518	0.885929	373.457	389.694	0.599795	0.0545268
AGRP	0.574552	1.77633	0.156345	0.000237939	0.176209	0.733412	0.273238	0.887826	373.675	389.912	0.700254	0.0571003
NEFL	0.683721	1.98124	0.18681	0.000252227	0.174736	0.747216	0.321659	1.0563	374.114	390.351	0.742304	0.0571003
FGFBP2	0.523437	1.68782	0.145982	0.000336283	0.173794	0.737183	0.241987	0.815857	374.395	390.632	0.989681	0.0706915
TNFRSF4	-0.526624	0.590595	0.148868	0.000403898	0.172522	0.740243	-0.824518	-0.239451	374.774	391.011	1	0.0792448
PTPRN2	-0.484878	0.615773	0.138552	0.00046593	0.171762	0.740349	-0.762623	-0.217987	375	391.237	1	0.0844134
OLFM4	0.512787	1.66994	0.147037	0.000487607	0.171362	0.733661	0.229365	0.807319	375.119	391.356	1	0.0844134
GPHA2	0.50862	1.66299	0.146807	0.000531145	0.170448	0.735155	0.225044	0.802103	375.391	391.628	1	0.0868422
RNASE4	0.535052	1.70754	0.155241	0.000567727	0.169879	0.736436	0.234961	0.845292	375.56	391.797	1	0.0879379
LEFTY2	0.513145	1.67054	0.14967	0.000606915	0.169545	0.737183	0.223886	0.811792	375.659	391.896	1	0.0893075
ATXN10	0.470154	1.60024	0.137824	0.000646607	0.169525	0.742947	0.204625	0.746374	375.665	391.902	1	0.0906174
IFI30	0.489118	1.63088	0.146152	0.000817994	0.167251	0.730494	0.206154	0.780743	376.34	392.577	1	0.105258
UNC5D	-0.466648	0.627101	0.139503	0.000822611	0.167866	0.741203	-0.746238	-0.197814	376.158	392.394	1	0.105258
EGFLAM	0.488719	1.63023	0.146643	0.000860043	0.166756	0.726438	0.204437	0.780954	376.487	392.724	1	0.105463
LIF	-0.47738	0.620407	0.145015	0.000995025	0.166756	0.733163	-0.768109	-0.198218	376.487	392.724	1	0.117134
MORF4L1	-0.443833	0.641572	0.135442	0.00104945	0.165893	0.727541	-0.714569	-0.18215	376.743	392.979	1	0.11879
CKB	0.490474	1.63309	0.150473	0.0011159	0.165155	0.727968	0.198984	0.790574	376.962	393.198	1	0.121633
ADIPOQ	0.46339	1.58945	0.143407	0.00123237	0.164876	0.724659	0.18638	0.750026	377.044	393.281	1	0.124491
FGF12	-0.445445	0.640539	0.138023	0.00124956	0.164879	0.736827	-0.721549	-0.179038	377.043	393.28	1	0.124491
EDIL3	0.440422	1.55336	0.136654	0.00126902	0.164622	0.733945	0.17637	0.713608	377.12	393.356	1	0.124491
PBXIP1	0.457835	1.58065	0.144685	0.00155424	0.163062	0.727363	0.177675	0.746407	377.581	393.817	1	0.147553
NGFR	0.473872	1.6062	0.150202	0.00160555	0.162682	0.734159	0.182662	0.773253	377.693	393.93	1	0.14766
POMC	0.43937	1.55173	0.14051	0.00176613	0.162166	0.726509	0.167181	0.719619	377.846	394.083	1	0.155719
GFRA3	0.484388	1.62318	0.155503	0.00183968	0.162015	0.732238	0.183472	0.794843	377.89	394.127	1	0.155719
ICAM5	-0.431279	0.649678	0.138826	0.00189237	0.162077	0.738037	-0.709042	-0.163237	377.872	394.109	1	0.155719
ANGPTL1	0.486439	1.62651	0.156928	0.00193673	0.161655	0.730565	0.182653	0.799434	377.997	394.233	1	0.155719
PRAP1	0.441283	1.5547	0.142511	0.00195835	0.161571	0.728324	0.165373	0.725561	378.022	394.258	1	0.155719
MIA	0.441524	1.55508	0.143206	0.00204829	0.161736	0.732131	0.165395	0.728132	377.973	394.209	1	0.155719
TMEM106A	0.449489	1.56751	0.145894	0.00206355	0.16131	0.729107	0.167217	0.740639	378.099	394.335	1	0.155719
SCG3	0.466937	1.5951	0.151973	0.00212271	0.161395	0.735689	0.173661	0.770944	378.074	394.31	1	0.156178
GZMB	0.435467	1.54568	0.14239	0.00222614	0.161197	0.731846	0.160999	0.720733	378.132	394.369	1	0.159015
SPARC	0.422243	1.52538	0.138326	0.00226933	0.16106	0.730352	0.155576	0.699295	378.173	394.409	1	0.159015
LTA	-0.402521	0.668632	0.13463	0.00279135	0.159328	0.724517	-0.671553	-0.142092	378.684	394.921	1	0.191045
GSN	0.452303	1.57193	0.152448	0.0030079	0.158511	0.727861	0.156311	0.755601	378.925	395.161	1	0.19861
CAPS	0.439351	1.5517	0.148514	0.00309334	0.158594	0.729747	0.151776	0.735413	378.9	395.137	1	0.19861
ANGPTL2	0.44646	1.56277	0.150974	0.00310442	0.158385	0.727257	0.153567	0.747081	378.962	395.198	1	0.19861
SCGB3A2	0.451328	1.5704	0.152963	0.00317182	0.158485	0.725335	0.15527	0.756368	378.932	395.169	1	0.19861
NPTN	-0.408129	0.664893	0.138778	0.0032728	0.15845	0.734764	-0.685539	-0.140051	378.943	395.179	1	0.200663
KDR	0.444046	1.559	0.151397	0.00335705	0.158168	0.732914	0.1512	0.746249	379.026	395.262	1	0.201629
ALDH3A1	-0.397266	0.672155	0.136051	0.00350058	0.157935	0.727506	-0.669016	-0.134241	379.095	395.331	1	0.206044
IGFBP3	0.41775	1.51854	0.143924	0.00370098	0.157679	0.729854	0.139854	0.705657	379.17	395.406	1	0.210109
CILP	0.439753	1.55232	0.151554	0.00371243	0.15721	0.725015	0.145649	0.741547	379.308	395.545	1	0.210109
ANGPTL7	0.423197	1.52683	0.147251	0.00405339	0.157058	0.730103	0.138727	0.717449	379.353	395.589	1	0.222891
IGFBP2	0.455289	1.57663	0.158573	0.00408975	0.156599	0.728822	0.147535	0.770789	379.488	395.725	1	0.222891
FSTL3	0.467658	1.59625	0.163237	0.00417131	0.15636	0.728253	0.150434	0.792066	379.558	395.795	1	0.223203
VIT	0.414734	1.51397	0.145692	0.0044182	0.156388	0.726367	0.132948	0.705664	379.55	395.787	1	0.232192
SRPX	0.411568	1.50918	0.145139	0.00457291	0.155915	0.72345	0.129999	0.700533	379.69	395.926	1	0.234287
IFNW1	-0.38728	0.678901	0.136723	0.00461728	0.156145	0.728182	-0.660289	-0.122942	379.622	395.858	1	0.234287
MN1	-0.383505	0.681469	0.135665	0.00470084	0.155857	0.732166	-0.653823	-0.12066	379.707	395.943	1	0.234484
PI3	0.473337	1.60534	0.168184	0.00488693	0.154843	0.729142	0.14438	0.80586	380.005	396.241	1	0.239704
GNAS	0.411456	1.50901	0.146715	0.00504023	0.155318	0.719536	0.126913	0.703681	379.865	396.102	1	0.241982
MME	0.385906	1.47095	0.137785	0.00509781	0.155498	0.727683	0.119477	0.66089	379.812	396.049	1	0.241982
LPO	-0.374601	0.687564	0.134597	0.00538385	0.155004	0.733518	-0.643031	-0.113905	379.958	396.194	1	0.243156
ARL13B	0.37642	1.45706	0.135323	0.00540846	0.155076	0.73238	0.114675	0.646726	379.936	396.173	1	0.243156
CALCA	0.410685	1.50785	0.14773	0.00543633	0.154887	0.718753	0.124323	0.704945	379.992	396.228	1	0.243156
INHBB	0.407161	1.50255	0.146821	0.00555117	0.154701	0.719002	0.122399	0.699588	380.047	396.283	1	0.243156
FRZB	0.408088	1.50394	0.147182	0.00555971	0.154664	0.727328	0.122505	0.701041	380.058	396.294	1	0.243156
EFCAB14	0.407557	1.50314	0.14752	0.00573228	0.154221	0.718611	0.120388	0.700367	380.188	396.424	1	0.243156
TIMP2	0.403653	1.49728	0.146806	0.00596727	0.154097	0.721884	0.118377	0.695544	380.224	396.461	1	0.243156
OXT	0.40605	1.50088	0.147839	0.00602204	0.1543	0.724873	0.119758	0.70092	380.164	396.401	1	0.243156
SLITRK1	-0.385282	0.680259	0.140505	0.00610445	0.154353	0.731562	-0.665944	-0.113668	380.149	396.386	1	0.243156
ECHDC3	0.362435	1.43682	0.132478	0.00622273	0.154151	0.726652	0.106102	0.626935	380.208	396.445	1	0.243156
MDM1	-0.354671	0.701404	0.129669	0.00623441	0.154113	0.72562	-0.613384	-0.10367	380.22	396.456	1	0.243156
CSF3R	0.364719	1.44011	0.133548	0.00631431	0.154057	0.72345	0.106312	0.6313	380.236	396.472	1	0.243156
ADAM9	0.396792	1.48705	0.145491	0.00638624	0.153527	0.72409	0.1135	0.685492	380.392	396.628	1	0.243156
NELL2	0.370509	1.44847	0.135865	0.00639036	0.154014	0.728644	0.107709	0.641649	380.249	396.485	1	0.243156
LAIR2	-0.362778	0.695741	0.133082	0.00641139	0.153796	0.723663	-0.627881	-0.104703	380.313	396.549	1	0.243156
EPHA10	-0.378982	0.684558	0.139215	0.00648347	0.153807	0.728182	-0.656421	-0.109278	380.309	396.546	1	0.243156
MORF4L2	0.374972	1.45495	0.137855	0.00652713	0.153784	0.724766	0.107986	0.649784	380.316	396.553	1	0.243156
TG	0.36075	1.43441	0.132893	0.00663577	0.153604	0.721493	0.103099	0.625378	380.369	396.605	1	0.244113
GRP	0.370055	1.44781	0.136658	0.00677108	0.153496	0.720176	0.105195	0.642327	380.401	396.637	1	0.246016
PPBP	0.423693	1.52759	0.15721	0.00703733	0.152883	0.723272	0.117407	0.735408	380.581	396.817	1	0.252571
MFAP5	0.39579	1.48556	0.147434	0.00726339	0.153009	0.725513	0.109888	0.689451	380.544	396.78	1	0.257544
SMPD1	0.39585	1.48565	0.147913	0.00744558	0.152683	0.72345	0.10831	0.689768	380.64	396.876	1	0.260861
LY6D	0.453312	1.57351	0.170036	0.00767649	0.152668	0.722382	0.123669	0.792306	380.644	396.88	1	0.264214
CSRP3	0.354267	1.42514	0.132981	0.00772083	0.152605	0.718967	0.0963275	0.61912	380.662	396.899	1	0.264214
CCL23	0.409039	1.50537	0.15443	0.00808017	0.152315	0.721813	0.109462	0.716499	380.748	396.984	1	0.272835
DTX2	-0.355959	0.700501	0.134555	0.00815816	0.152291	0.727826	-0.624218	-0.0951196	380.755	396.991	1	0.272835
NPPB	0.38816	1.47427	0.147451	0.00847649	0.152204	0.724268	0.102929	0.682381	380.78	397.017	1	0.276944
APOD	0.398411	1.48946	0.151663	0.0086156	0.151759	0.723592	0.103534	0.699728	380.911	397.147	1	0.276944
PI16	0.393456	1.48209	0.149846	0.00864628	0.151811	0.719607	0.10244	0.691462	380.896	397.132	1	0.276944
DOCK9	-0.34771	0.706304	0.132584	0.00872705	0.151902	0.725371	-0.611941	-0.0907948	380.869	397.106	1	0.276944
PAFAH1B3	-0.345736	0.7077	0.131879	0.00875154	0.151825	0.725371	-0.60838	-0.089964	380.891	397.128	1	0.276944
GPA33	0.342592	1.40859	0.131351	0.00910162	0.151766	0.714769	0.0885805	0.604881	380.909	397.145	1	0.280443
CNTN3	-0.359555	0.697987	0.138008	0.00917887	0.15171	0.72932	-0.635026	-0.0926457	380.925	397.162	1	0.280443
VAMP5	0.349438	1.41827	0.134155	0.00919472	0.151531	0.719999	0.089321	0.616677	380.978	397.214	1	0.280443
GP5	0.351841	1.42168	0.135172	0.00924329	0.151774	0.719074	0.090881	0.622279	380.907	397.143	1	0.280443
FST	0.410584	1.5077	0.157954	0.00933925	0.151331	0.722062	0.103811	0.724582	381.036	397.273	1	0.280463
CDHR2	0.341842	1.40754	0.132042	0.00962828	0.151305	0.725371	0.0860805	0.605036	381.044	397.28	1	0.284045
AGRN	-0.371205	0.689902	0.143492	0.00968318	0.151295	0.729035	-0.657368	-0.0933679	381.047	397.284	1	0.284045
LYVE1	-0.383102	0.681744	0.148313	0.00979269	0.151212	0.728502	-0.678662	-0.0958561	381.071	397.308	1	0.284045
ANXA3	0.38739	1.47313	0.150219	0.00991356	0.150711	0.727008	0.0944834	0.685055	381.218	397.455	1	0.284045
PRL	0.353605	1.42419	0.137169	0.00994109	0.151196	0.721279	0.0882926	0.627369	381.076	397.312	1	0.284045
PLIN3	0.363744	1.43871	0.141423	0.0101108	0.150937	0.719643	0.0895653	0.645572	381.152	397.388	1	0.286116
OMD	0.386809	1.47228	0.151159	0.0104988	0.150556	0.718931	0.0930337	0.687163	381.264	397.5	1	0.290986
RSPO3	-0.356529	0.700102	0.139408	0.0105441	0.150695	0.726118	-0.634282	-0.0863379	381.223	397.459	1	0.290986
PAMR1	0.388605	1.47492	0.152019	0.0105795	0.150421	0.721813	0.0927419	0.690398	381.303	397.54	1	0.290986
CXCL8	0.380968	1.4637	0.149373	0.0107585	0.150439	0.721457	0.0908288	0.677951	381.298	397.535	1	0.291975
LYPD3	0.354152	1.42497	0.139094	0.010892	0.150568	0.7195	0.0848839	0.631399	381.26	397.497	1	0.291975
ANGPT1	0.40742	1.50294	0.160057	0.0109131	0.15029	0.721635	0.0962149	0.725386	381.342	397.578	1	0.291975
DDX1	-0.335312	0.715115	0.132335	0.0112831	0.150281	0.721137	-0.599105	-0.0788829	381.344	397.581	1	0.297052
MAP1LC3A	0.331954	1.39369	0.131045	0.0113047	0.15023	0.72071	0.0778586	0.592994	381.359	397.596	1	0.297052
PAG1	-0.355954	0.700505	0.140888	0.0115202	0.150234	0.724944	-0.637206	-0.0833472	381.358	397.595	1	0.297722
CPXM2	0.369663	1.44725	0.146335	0.0115326	0.15014	0.724161	0.0861001	0.661375	381.386	397.622	1	0.297722
TPMT	-0.334705	0.715549	0.132915	0.0117961	0.149886	0.719002	-0.599033	-0.0766282	381.46	397.697	1	0.301847
CDH1	0.369982	1.44771	0.1471	0.0118975	0.149739	0.722596	0.083918	0.662269	381.503	397.74	1	0.301847
RLN2	0.353218	1.42364	0.140961	0.0122178	0.149639	0.715445	0.0793966	0.633532	381.532	397.769	1	0.305233
TPM3	0.353675	1.42429	0.14131	0.0123202	0.149572	0.722133	0.0790954	0.634504	381.552	397.789	1	0.305233
COL28A1	0.350036	1.41912	0.140044	0.0124378	0.149617	0.717971	0.0784068	0.62884	381.539	397.776	1	0.305233
SMNDC1	0.325648	1.38493	0.130544	0.0126121	0.149634	0.722952	0.0729107	0.58601	381.534	397.771	1	0.305233
TIGAR	0.324766	1.38371	0.130363	0.0127298	0.149567	0.720105	0.0723524	0.584808	381.554	397.79	1	0.305233
CXCL8	0.371232	1.44952	0.149082	0.0127701	0.149432	0.719251	0.0819587	0.667873	381.593	397.83	1	0.305233
CHL1	-0.344678	0.708449	0.138684	0.0129427	0.149441	0.727719	-0.621096	-0.0760317	381.591	397.827	1	0.305233
TGFBR1	0.354254	1.42512	0.142542	0.0129456	0.14946	0.719358	0.0782293	0.638434	381.585	397.822	1	0.305233
MMP1	-0.3242	0.723105	0.130476	0.0129644	0.149204	0.723948	-0.58341	-0.0704447	381.66	397.896	1	0.305233
KIAA2013	-0.333787	0.716206	0.134895	0.0133452	0.149172	0.722703	-0.602314	-0.072122	381.669	397.906	1	0.311706
EDAR	0.368235	1.44518	0.149052	0.0134923	0.149049	0.717046	0.0788348	0.66477	381.705	397.942	1	0.312659
ESAM	-0.362436	0.695979	0.147135	0.0137667	0.149102	0.727399	-0.655931	-0.0776687	381.69	397.926	1	0.314878
AMIGO2	-0.346335	0.707275	0.140651	0.013802	0.149103	0.725976	-0.627237	-0.0742318	381.69	397.926	1	0.314878
PTPRS	-0.353683	0.702097	0.143813	0.0139198	0.149018	0.726794	-0.640483	-0.0752686	381.714	397.951	1	0.315123
GID8	-0.318409	0.727305	0.129728	0.0141107	0.148849	0.720817	-0.576866	-0.0668933	381.764	398.001	1	0.317006
TP53INP1	0.32523	1.38435	0.132809	0.0143314	0.148762	0.723628	0.0677751	0.589759	381.789	398.026	1	0.319524
ACY3	0.322861	1.38107	0.132085	0.0145114	0.148611	0.714021	0.0664586	0.585602	381.834	398.07	1	0.321105
CDH6	-0.345136	0.708124	0.141675	0.0148462	0.148611	0.728182	-0.627843	-0.0708724	381.834	398.07	1	0.324306
CCL14	0.372257	1.45101	0.152854	0.0148764	0.148498	0.723983	0.0757578	0.67646	381.867	398.103	1	0.324306
MATN2	0.363604	1.4385	0.149536	0.0150342	0.148319	0.721671	0.072924	0.660705	381.919	398.156	1	0.325336
LRCH4	0.317449	1.37362	0.130981	0.0153664	0.148329	0.723877	0.0635413	0.578255	381.916	398.153	1	0.329584
GFRA2	-0.330699	0.718421	0.136568	0.0154571	0.148239	0.726332	-0.602438	-0.0656905	381.942	398.179	1	0.329584
MYBPC2	0.32307	1.38136	0.133559	0.0155665	0.148161	0.718255	0.0637297	0.588725	381.966	398.202	1	0.329584
RARRES2	0.369204	1.44658	0.152979	0.0158031	0.147839	0.719145	0.070795	0.672127	382.06	398.296	1	0.330494
CLSTN1	-0.326235	0.721635	0.135215	0.0158341	0.148264	0.724446	-0.596472	-0.0647791	381.935	398.172	1	0.330494
CALCB	0.344403	1.41115	0.143008	0.0160278	0.14797	0.717081	0.0666487	0.628701	382.021	398.258	1	0.332181
KIF22	0.324574	1.38344	0.135381	0.0165081	0.147893	0.721208	0.0621874	0.594257	382.044	398.28	1	0.339744
PAM	-0.333034	0.716746	0.139122	0.0166732	0.147835	0.725905	-0.610236	-0.0634273	382.061	398.297	1	0.340758
RAB33A	0.311173	1.36503	0.130157	0.0168142	0.147802	0.716797	0.0590423	0.570671	382.07	398.307	1	0.341271
PROS1	0.356857	1.42883	0.149983	0.0173452	0.147416	0.716761	0.0651712	0.654721	382.183	398.42	1	0.345462
GFRA1	0.347955	1.41617	0.14625	0.0173509	0.14742	0.719607	0.0635561	0.638417	382.182	398.419	1	0.345462
CHRDL1	0.34669	1.41438	0.145944	0.0175255	0.147395	0.717757	0.0631037	0.636747	382.19	398.426	1	0.345462
CFHR4	0.336785	1.40044	0.141783	0.0175318	0.147439	0.716014	0.0615627	0.618952	382.177	398.413	1	0.345462
CTSF	0.351397	1.42105	0.148034	0.0176076	0.147356	0.719038	0.0636681	0.64535	382.201	398.437	1	0.345462
CXCL8	0.346857	1.41461	0.146834	0.0181648	0.147197	0.71765	0.0616745	0.638837	382.247	398.484	1	0.352129
IGFBP6	0.360928	1.43466	0.152993	0.0183186	0.14704	0.718504	0.063124	0.664535	382.294	398.53	1	0.352129
CLPP	0.314956	1.3702	0.133692	0.0184816	0.14713	0.727328	0.0555277	0.581171	382.267	398.504	1	0.352129
BSG	-0.327119	0.720998	0.138901	0.0185203	0.147155	0.724197	-0.603737	-0.0577818	382.26	398.496	1	0.352129
STXBP3	-0.312689	0.731477	0.132823	0.0185633	0.147178	0.716903	-0.577488	-0.0553489	382.253	398.49	1	0.352129
FCER2	-0.324678	0.72276	0.138293	0.0188867	0.14704	0.723343	-0.600024	-0.056547	382.293	398.53	1	0.352129
TACSTD2	0.303938	1.35519	0.129514	0.0189373	0.146975	0.71886	0.0526021	0.561816	382.312	398.549	1	0.352129
CD3G	0.308563	1.36147	0.131488	0.0189407	0.146968	0.719145	0.0533375	0.570162	382.315	398.551	1	0.352129
CXCL8	0.350916	1.42037	0.149641	0.0190243	0.146905	0.71701	0.0602349	0.64844	382.333	398.569	1	0.352129
NELL1	-0.314388	0.730236	0.134291	0.0192278	0.146947	0.722987	-0.582068	-0.0541317	382.321	398.557	1	0.353671
COL15A1	0.345666	1.41293	0.148034	0.0195412	0.146578	0.715871	0.0570691	0.638944	382.429	398.665	1	0.35674
NAGA	0.305668	1.35753	0.131035	0.0196628	0.146697	0.716441	0.0510923	0.566117	382.394	398.63	1	0.35674
TFPI	0.37476	1.45464	0.160779	0.0197583	0.146404	0.720603	0.0605848	0.69269	382.48	398.716	1	0.35674
CCL15	0.385834	1.47084	0.165965	0.0200828	0.146481	0.717188	0.0627711	0.714979	382.457	398.693	1	0.357207
CNTN4	-0.319083	0.726815	0.137407	0.0202234	0.146694	0.7253	-0.59341	-0.0531371	382.395	398.631	1	0.357207
CLU	0.349834	1.41883	0.150705	0.0202694	0.146378	0.719429	0.0561829	0.648601	382.487	398.724	1	0.357207
CES2	0.319876	1.37696	0.137896	0.0203572	0.146553	0.71918	0.0523783	0.594356	382.436	398.672	1	0.357207
NFE2	-0.303229	0.73843	0.130754	0.020391	0.146567	0.720568	-0.563802	-0.0497422	382.432	398.668	1	0.357207
ADGRG1	0.364539	1.43985	0.157536	0.0206672	0.146206	0.719465	0.0571287	0.675498	382.537	398.774	1	0.359903
CNTNAP2	-0.316356	0.7288	0.137184	0.0211063	0.146312	0.721706	-0.589186	-0.0501176	382.506	398.743	1	0.365387
EPHA4	-0.31443	0.730205	0.136634	0.0213771	0.146251	0.723165	-0.586566	-0.0493875	382.524	398.761	1	0.365693
LRP2BP	-0.307839	0.735034	0.133883	0.0214874	0.146178	0.72007	-0.574227	-0.0478875	382.545	398.782	1	0.365693
CDHR5	0.306768	1.35903	0.133703	0.0217673	0.146152	0.716298	0.0474836	0.573119	382.553	398.79	1	0.365693
RNASE1	0.312101	1.36629	0.136038	0.021778	0.146119	0.7253	0.0480832	0.582628	382.563	398.799	1	0.365693
SCPEP1	0.323069	1.38136	0.140912	0.0218652	0.146065	0.719927	0.0494129	0.603177	382.579	398.815	1	0.365693
TP53BP1	0.302316	1.35299	0.131961	0.0219661	0.145993	0.72562	0.0457937	0.564495	382.6	398.836	1	0.365693
CCL17	0.340134	1.40514	0.148612	0.0220946	0.14592	0.715765	0.0509823	0.635027	382.621	398.857	1	0.365693
MATN3	0.335989	1.39932	0.146911	0.0221949	0.145857	0.714982	0.049915	0.627373	382.639	398.876	1	0.365693
TNF	0.301662	1.3521	0.132071	0.0223661	0.145935	0.715409	0.045244	0.564472	382.616	398.853	1	0.365693
IL18RAP	0.30277	1.3536	0.132557	0.0223665	0.146006	0.72103	0.0458406	0.567059	382.596	398.832	1	0.365693
INPPL1	0.306661	1.35888	0.134468	0.0225753	0.14595	0.72192	0.0460149	0.574549	382.612	398.849	1	0.367067
ZNRD2	0.298175	1.3474	0.131433	0.0232893	0.145706	0.71854	0.0430861	0.559563	382.684	398.92	1	0.376596
CD38	0.327611	1.38765	0.14522	0.024073	0.145402	0.713701	0.0450759	0.615843	382.772	399.009	1	0.383102
CALY	-0.316169	0.728936	0.140275	0.024201	0.145479	0.724232	-0.595259	-0.0439714	382.75	398.986	1	0.383102
MYH4	0.299039	1.34856	0.132714	0.024243	0.145402	0.71701	0.041111	0.56279	382.772	399.009	1	0.383102
ANGPTL4	0.338314	1.40258	0.150239	0.0243327	0.145255	0.717899	0.0454276	0.635997	382.815	399.052	1	0.383102
DEFA1	0.311174	1.36503	0.138216	0.0243629	0.145432	0.71886	0.0429374	0.586158	382.763	399	1	0.383102
MMP15	-0.295502	0.744158	0.131356	0.0244727	0.145414	0.718575	-0.557019	-0.0406437	382.769	399.005	1	0.383102
CASP7	0.296994	1.34581	0.13226	0.0247339	0.145429	0.716227	0.0408867	0.560842	382.764	399.001	1	0.385143
LEPR	0.311136	1.36498	0.140049	0.0263083	0.145006	0.712918	0.0396324	0.590042	382.888	399.125	1	0.406693
GKN1	0.299515	1.3492	0.134895	0.0263943	0.144881	0.717401	0.0373267	0.5677	382.924	399.161	1	0.406693
CXADR	-0.299821	0.740951	0.135511	0.0269303	0.144825	0.722133	-0.569365	-0.0368581	382.941	399.177	1	0.410547
SYT1	-0.304498	0.737493	0.137894	0.0272296	0.144682	0.721706	-0.578485	-0.0363969	382.983	399.219	1	0.410547
TMPRSS5	0.321952	1.37982	0.145868	0.0273036	0.144568	0.718006	0.0376318	0.611135	383.016	399.253	1	0.410547
ALCAM	-0.313305	0.731027	0.142179	0.0275527	0.14471	0.723058	-0.596363	-0.0375745	382.974	399.211	1	0.410547
FGA	0.324798	1.38375	0.147503	0.0276672	0.144462	0.714128	0.0370782	0.616945	383.047	399.283	1	0.410547
SORCS2	-0.309882	0.733533	0.140849	0.0277997	0.14466	0.722667	-0.590365	-0.0367674	382.989	399.225	1	0.410547
APPL2	0.293013	1.34046	0.133236	0.0278636	0.144644	0.710535	0.0346526	0.558418	382.994	399.23	1	0.410547
NID1	0.327795	1.3879	0.149204	0.0280231	0.144369	0.716298	0.0366321	0.623148	383.074	399.311	1	0.410547
FGL1	0.28936	1.33557	0.131715	0.0280297	0.144587	0.71733	0.0338198	0.551721	383.01	399.247	1	0.410547
PLCB2	-0.298407	0.741999	0.135907	0.0281151	0.144581	0.719323	-0.569008	-0.0348055	383.012	399.249	1	0.410547
RNASE3	0.329766	1.39064	0.15025	0.0281789	0.144492	0.721742	0.0377769	0.628354	383.038	399.274	1	0.410547
HSPB6	0.366258	1.44233	0.167123	0.0284117	0.144311	0.720141	0.0403233	0.696797	383.091	399.327	1	0.4119
TNFRSF9	-0.309885	0.733531	0.141678	0.0287241	0.144416	0.717081	-0.592019	-0.0348539	383.06	399.297	1	0.413602
ASAH1	0.310345	1.3639	0.141965	0.0288102	0.144225	0.716334	0.0334664	0.591477	383.116	399.352	1	0.413602
MAP2K1	0.319183	1.376	0.146205	0.0290272	0.144226	0.716085	0.0343862	0.609033	383.116	399.352	1	0.414695
GSTA1	-0.299255	0.74137	0.137206	0.0291786	0.144345	0.7158	-0.572433	-0.0330642	383.081	399.318	1	0.414844
CGB3	0.296373	1.34497	0.136432	0.0298328	0.144222	0.7121	0.0317596	0.567977	383.117	399.353	1	0.422106
FOLR1	0.283013	1.32712	0.130732	0.0304004	0.144146	0.718896	0.0297165	0.543437	383.139	399.376	1	0.426604
SELL	0.307179	1.35958	0.141929	0.0304406	0.144094	0.717259	0.031866	0.589749	383.154	399.391	1	0.426604
PDGFC	-0.289865	0.748364	0.134214	0.0307944	0.144009	0.717544	-0.556893	-0.0294112	383.179	399.416	1	0.428611
SPINT2	-0.298746	0.741748	0.138393	0.0308751	0.143937	0.719643	-0.573691	-0.0297674	383.2	399.437	1	0.428611
BGN	-0.304032	0.737837	0.141437	0.0315877	0.143808	0.717615	-0.5851	-0.0292021	383.238	399.474	1	0.436444
GGA1	0.282504	1.32645	0.131627	0.0318529	0.143837	0.723948	0.027305	0.544731	383.229	399.466	1	0.438052
SCIN	0.290952	1.3377	0.135909	0.0322914	0.14374	0.715445	0.027349	0.561678	383.258	399.494	1	0.442016
IGLON5	0.301254	1.35155	0.141076	0.032728	0.143515	0.710677	0.0264899	0.580879	383.323	399.56	1	0.445879
AHSG	0.301615	1.35204	0.141417	0.0329408	0.143552	0.71395	0.0267984	0.582675	383.312	399.549	1	0.445879
PBLD	0.289049	1.33516	0.135791	0.0332845	0.143494	0.721244	0.0252007	0.559012	383.329	399.566	1	0.445879
NMI	0.280795	1.32418	0.132169	0.0336271	0.143462	0.711104	0.0241921	0.543586	383.339	399.575	1	0.445879
GIPR	-0.284786	0.752175	0.134184	0.033808	0.143406	0.721955	-0.551475	-0.0240986	383.355	399.591	1	0.445879
SPRR1B	-0.286133	0.751163	0.13483	0.0338235	0.14342	0.721137	-0.55423	-0.0243136	383.351	399.588	1	0.445879
RTN4R	-0.282655	0.75378	0.133197	0.0338313	0.143435	0.72039	-0.547681	-0.0241332	383.347	399.583	1	0.445879
RILP	0.278917	1.3217	0.131541	0.0339746	0.143421	0.716476	0.0236968	0.540818	383.351	399.587	1	0.445879
MST1	0.292387	1.33962	0.138209	0.0343843	0.14337	0.712847	0.0243871	0.567583	383.366	399.602	1	0.445879
SLC34A3	-0.280197	0.755635	0.13264	0.0346464	0.143313	0.720497	-0.544261	-0.0229177	383.382	399.619	1	0.445879
GALNT5	0.290022	1.33646	0.13738	0.0347647	0.143161	0.714448	0.0225092	0.562494	383.427	399.663	1	0.445879
ANG	0.3293	1.38999	0.156097	0.034894	0.143091	0.718184	0.0249133	0.638613	383.447	399.684	1	0.445879
SERPINC1	0.298069	1.34725	0.141305	0.0349093	0.143169	0.714413	0.023188	0.578667	383.424	399.661	1	0.445879
DLK1	-0.315166	0.729668	0.149433	0.034938	0.143271	0.727008	-0.612716	-0.0253868	383.394	399.631	1	0.445879
BCAT1	-0.27912	0.756449	0.132407	0.0350268	0.14322	0.724873	-0.542587	-0.0220879	383.409	399.646	1	0.445879
ACAN	-0.332577	0.717073	0.158104	0.0354189	0.143177	0.718504	-0.647019	-0.0258629	383.422	399.659	1	0.445879
KCTD5	0.276296	1.31824	0.131349	0.0354206	0.143141	0.714946	0.0212306	0.537558	383.432	399.669	1	0.445879
NUDT16	0.275273	1.31689	0.130931	0.0355152	0.143107	0.715694	0.0208799	0.535469	383.442	399.679	1	0.445879
TXNL1	-0.287683	0.749999	0.136859	0.0355497	0.143112	0.712456	-0.559665	-0.0218579	383.441	399.677	1	0.445879
PTX3	0.277659	1.32004	0.132129	0.0356036	0.14316	0.711104	0.0214636	0.540912	383.427	399.663	1	0.445879
ASGR2	0.311079	1.3649	0.148366	0.0360195	0.14299	0.712847	0.0225331	0.605753	383.476	399.713	1	0.446166
QPCT	-0.300967	0.740102	0.143549	0.0360275	0.143108	0.720176	-0.587038	-0.0227838	383.442	399.678	1	0.446166
PCDHB15	0.289118	1.33525	0.138041	0.0362217	0.14288	0.712598	0.0200149	0.562514	383.509	399.745	1	0.446166
XG	0.321984	1.37986	0.153743	0.036233	0.143024	0.714555	0.0236058	0.62797	383.467	399.703	1	0.446166
CHAD	-0.272002	0.761853	0.130159	0.0366388	0.142909	0.719607	-0.530705	-0.0190267	383.5	399.737	1	0.449105
CRYM	0.28144	1.32504	0.134774	0.0367768	0.142923	0.716263	0.0197771	0.549392	383.496	399.732	1	0.449105
HNRNPUL1	-0.281878	0.754365	0.135735	0.0378312	0.142687	0.712527	-0.551369	-0.0178059	383.565	399.801	1	0.453932
SERPINA3	0.328034	1.38824	0.158256	0.0381907	0.142594	0.712741	0.0197992	0.64188	383.592	399.828	1	0.453932
GUCA2A	0.34435	1.41107	0.166335	0.0384313	0.142444	0.716014	0.0192141	0.673166	383.636	399.872	1	0.453932
CLSPN	0.276272	1.31821	0.133504	0.0385101	0.142629	0.72039	0.0169319	0.541716	383.582	399.818	1	0.453932
CNP	0.289631	1.33593	0.140162	0.0387903	0.142525	0.708791	0.0168417	0.567806	383.612	399.848	1	0.453932
C9	0.300729	1.35084	0.145717	0.0390375	0.142533	0.716192	0.017535	0.590337	383.61	399.846	1	0.453932
LONP1	0.273158	1.31411	0.132433	0.0391486	0.142543	0.718896	0.0160025	0.53651	383.607	399.843	1	0.453932
B4GALT1	0.308057	1.36078	0.149457	0.0392865	0.142383	0.71114	0.01655	0.604041	383.654	399.89	1	0.453932
GC	0.278893	1.32167	0.135671	0.039816	0.142306	0.714662	0.0142899	0.547436	383.676	399.912	1	0.453932
TSPAN8	0.322638	1.38077	0.156953	0.0398178	0.142332	0.715231	0.0167866	0.633529	383.668	399.905	1	0.453932
THBS4	0.293747	1.34144	0.142904	0.039825	0.142357	0.717295	0.0155118	0.577272	383.661	399.898	1	0.453932
MLN	-0.26899	0.764151	0.130863	0.0398291	0.142396	0.720568	-0.528954	-0.0145255	383.65	399.886	1	0.453932
TNFSF12	-0.293982	0.74529	0.143058	0.0398806	0.142412	0.719145	-0.578203	-0.0160057	383.645	399.882	1	0.453932
DPP10	-0.274925	0.759629	0.133796	0.0398973	0.142409	0.718398	-0.540858	-0.01495	383.646	399.882	1	0.453932
ELOA	0.274627	1.31604	0.133886	0.0402483	0.142377	0.717508	0.0146369	0.540884	383.655	399.892	1	0.453932
SEMA4D	-0.28059	0.755338	0.136804	0.0402631	0.142386	0.721528	-0.552833	-0.0150383	383.653	399.889	1	0.453932
GGCT	-0.286938	0.750558	0.139924	0.0402994	0.142406	0.720461	-0.565398	-0.0155371	383.647	399.883	1	0.453932
TPK1	-0.298309	0.742072	0.14552	0.0403697	0.142393	0.722098	-0.588165	-0.0160403	383.651	399.887	1	0.453932
GPRC5C	0.275612	1.31734	0.134528	0.0404884	0.142327	0.712918	0.0142609	0.543011	383.67	399.906	1	0.453932
CA8	0.268791	1.30838	0.131215	0.0405131	0.142356	0.715622	0.0141386	0.52981	383.661	399.898	1	0.453932
APOF	0.298613	1.34799	0.146062	0.0409117	0.142206	0.711851	0.0143047	0.588471	383.705	399.942	1	0.453932
SIGLEC10	0.310417	1.36399	0.151844	0.040923	0.14216	0.713559	0.0144211	0.611209	383.719	399.955	1	0.453932
WIF1	-0.275599	0.759118	0.134871	0.0410104	0.142253	0.722169	-0.543808	-0.0135963	383.692	399.928	1	0.453932
ISM1	0.289436	1.33567	0.141664	0.0410411	0.142217	0.715658	0.0139594	0.570785	383.702	399.938	1	0.453932
FKBP5	0.292874	1.34027	0.143581	0.0413712	0.142256	0.717223	0.0144584	0.578865	383.69	399.927	1	0.453932
SLC39A5	-0.272036	0.761826	0.13338	0.0413941	0.142173	0.717473	-0.537001	-0.0127229	383.715	399.951	1	0.453932
NGF	-0.271616	0.762147	0.133177	0.041399	0.142175	0.720319	-0.536162	-0.0127213	383.714	399.951	1	0.453932
ENOX2	-0.270313	0.763141	0.132652	0.0415739	0.142144	0.718006	-0.533851	-0.0123887	383.723	399.96	1	0.453932
TIMM10	0.284665	1.32932	0.139744	0.0416452	0.142094	0.712776	0.0125966	0.56189	383.738	399.974	1	0.453932
TIMP3	0.290876	1.3376	0.143029	0.041983	0.142011	0.710428	0.0120847	0.574293	383.762	399.998	1	0.454401
IL18R1	0.280999	1.32445	0.13827	0.0421287	0.142058	0.712492	0.0120857	0.555587	383.748	399.985	1	0.454401
CCN2	-0.335737	0.714811	0.165223	0.0421514	0.142111	0.717971	-0.664527	-0.0149999	383.733	399.969	1	0.454401
TNFAIP8	-0.262545	0.769092	0.129409	0.0424785	0.142025	0.720532	-0.519695	-0.0110028	383.758	399.994	1	0.456256
BOLA2	0.271039	1.31133	0.133859	0.0428874	0.141988	0.715836	0.0110111	0.537069	383.769	400.005	1	0.458973
COL9A1	0.262897	1.30069	0.130192	0.0434562	0.141881	0.717722	0.00975143	0.521406	383.8	400.036	1	0.461958
STAU1	0.260246	1.29725	0.128894	0.0434802	0.141885	0.711709	0.00968267	0.516323	383.799	400.035	1	0.461958
IL18	-0.301038	0.740049	0.149351	0.0438368	0.141964	0.716334	-0.599069	-0.0119565	383.776	400.012	1	0.463
NPTX2	-0.279071	0.756486	0.138584	0.0440381	0.141852	0.723236	-0.554683	-0.0100602	383.808	400.045	1	0.463
PRC1	-0.277401	0.757751	0.137763	0.0440503	0.141785	0.717437	-0.550795	-0.00939031	383.828	400.064	1	0.463
GFOD2	-0.264559	0.767544	0.13163	0.044445	0.141758	0.720959	-0.526157	-0.00870523	383.836	400.072	1	0.463844
SDC1	-0.268367	0.764627	0.133525	0.0444458	0.141758	0.720781	-0.533799	-0.00883473	383.836	400.072	1	0.463844
EEF1D	-0.274776	0.759742	0.136922	0.0447701	0.141788	0.719002	-0.547478	-0.00930211	383.827	400.063	1	0.465577
TGOLN2	-0.279175	0.756408	0.139413	0.0452305	0.141689	0.717971	-0.556435	-0.00851595	383.856	400.092	1	0.468101
BECN1	0.261761	1.29922	0.130778	0.0453309	0.141686	0.715516	0.00795597	0.521998	383.857	400.093	1	0.468101
GYS1	0.267123	1.3062	0.133774	0.045844	0.141553	0.712812	0.00690471	0.532709	383.896	400.132	1	0.471109
IL20	0.259537	1.29633	0.130067	0.0459977	0.141551	0.717437	0.00669198	0.517993	383.896	400.132	1	0.471109
TREM2	0.307564	1.36011	0.154263	0.0461779	0.141332	0.715124	0.00559226	0.611942	383.96	400.196	1	0.471109
EFNA4	0.30815	1.36091	0.154617	0.0462625	0.14141	0.712527	0.00644009	0.614292	383.937	400.174	1	0.471109
BLMH	-0.272342	0.761594	0.137079	0.0469494	0.141464	0.719465	-0.545038	-0.00618061	383.921	400.158	1	0.475566
SORT1	0.291761	1.33878	0.146902	0.0470233	0.141375	0.71299	0.00572052	0.58326	383.947	400.184	1	0.475566
EIF2S2	-0.265081	0.767144	0.13368	0.0473726	0.141327	0.719572	-0.53015	-0.00474287	383.961	400.198	1	0.477458
ENOPH1	-0.259013	0.771813	0.130967	0.0479625	0.141294	0.721706	-0.51909	-0.00432062	383.971	400.208	1	0.481753
VSIG10	0.261949	1.29946	0.132699	0.0483804	0.14123	0.711673	0.00376953	0.525217	383.99	400.226	1	0.483714
KLRF1	0.256654	1.2926	0.13014	0.0485946	0.141236	0.715445	0.00374384	0.515277	383.988	400.224	1	0.483714
SH2B3	0.263871	1.30196	0.133874	0.0487184	0.14126	0.719287	0.00407769	0.530409	383.981	400.217	1	0.483714
PDZK1	0.260924	1.29813	0.132463	0.0488633	0.141189	0.71975	0.00336485	0.52386	384.002	400.238	1	0.483714
CDH17	0.253348	1.28833	0.128684	0.0489795	0.141196	0.716085	0.00333461	0.509238	383.999	400.236	1	0.483714
LY75	0.27322	1.31419	0.13898	0.0493114	0.14115	0.710001	0.00313963	0.549307	384.013	400.249	1	0.485362
IL19	-0.274615	0.759864	0.139868	0.049601	0.141141	0.718326	-0.552692	-0.00306258	384.015	400.252	1	0.486586
TNFSF13B	-0.327468	0.720746	0.167138	0.0500809	0.141162	0.715694	-0.660831	-0.00388955	384.009	400.246	1	0.489575
CFHR5	0.289454	1.3357	0.147918	0.0503637	0.140958	0.710001	0.00127939	0.58272	384.069	400.305	1	0.489575
MEGF9	-0.268231	0.764731	0.137096	0.0504048	0.141048	0.720461	-0.54099	-0.00207549	384.043	400.279	1	0.489575
IFNL2	-0.259807	0.7712	0.132959	0.0506969	0.140963	0.711531	-0.523712	-0.00119372	384.067	400.304	1	0.489892
PRG2	0.289011	1.33511	0.147971	0.0508008	0.140934	0.714021	0.00101695	0.582695	384.076	400.312	1	0.489892
TGFBR2	0.317028	1.37304	0.162411	0.0509368	0.140967	0.714875	0.00150614	0.639599	384.066	400.303	1	0.489892
SNED1	0.263702	1.30174	0.136089	0.0526568	0.140741	0.716085	-0.000987222	0.533865	384.132	400.368	1	0.50444
C1GALT1C1	0.263343	1.30127	0.135981	0.0527923	0.140728	0.716654	-0.00112076	0.5333	384.136	400.372	1	0.50444
JPT2	0.264541	1.30283	0.136894	0.053304	0.140662	0.714093	-0.00179217	0.536183	384.155	400.391	1	0.506689
EIF4E	0.250265	1.28437	0.129589	0.0534558	0.140629	0.711531	-0.0020211	0.507385	384.165	400.401	1	0.506689
CCL27	0.260638	1.29776	0.135068	0.0536465	0.140639	0.717259	-0.00200195	0.529038	384.162	400.398	1	0.506689
ATP1B2	0.255137	1.29064	0.132274	0.0537497	0.140613	0.714662	-0.00220989	0.517662	384.169	400.406	1	0.506689
THAP12	0.263294	1.30121	0.13668	0.05406	0.140639	0.712278	-0.00201694	0.535096	384.162	400.398	1	0.506689
PRDX6	-0.262518	0.769113	0.136381	0.0542432	0.140579	0.71822	-0.533298	0.00262243	384.179	400.416	1	0.506689
ADGRF5	0.283644	1.32796	0.147601	0.0546436	0.140349	0.714555	-0.0054496	0.574857	384.246	400.483	1	0.506689
SOST	0.318448	1.37499	0.165728	0.0546681	0.14049	0.715658	-0.00429563	0.647112	384.205	400.442	1	0.506689
IL7	0.267282	1.30641	0.139114	0.0546921	0.140559	0.718469	-0.00287801	0.543987	384.185	400.422	1	0.506689
TFF1	0.318497	1.37506	0.16581	0.0547492	0.140465	0.719821	-0.00461416	0.647217	384.212	400.449	1	0.506689
DPP6	-0.258454	0.772244	0.134773	0.055149	0.140487	0.718042	-0.526267	0.00350857	384.206	400.442	1	0.508788
CCL24	0.265996	1.30473	0.139344	0.0562729	0.140338	0.713488	-0.00519019	0.542652	384.249	400.486	1	0.516495
FSTL1	0.27725	1.3195	0.145379	0.0565105	0.140234	0.712136	-0.00659277	0.564893	384.28	400.516	1	0.516495
BOLA1	0.254485	1.2898	0.133505	0.0566258	0.140293	0.711033	-0.00542816	0.51923	384.263	400.499	1	0.516495
SERPINA4	0.279913	1.32301	0.14688	0.0566863	0.140262	0.712136	-0.00632109	0.571054	384.271	400.508	1	0.516495
SCN3A	-0.253488	0.776089	0.133352	0.0573152	0.140212	0.720568	-0.517961	0.00623927	384.286	400.523	1	0.520065
IFT20	-0.252326	0.776991	0.132803	0.0574316	0.140247	0.717722	-0.516141	0.00583968	384.276	400.512	1	0.520065
EBI3	0.300571	1.35063	0.158471	0.0578679	0.140066	0.713381	-0.00921593	0.613218	384.328	400.565	1	0.521255
KIR2DL2	-0.254734	0.775123	0.134352	0.0579578	0.140207	0.717117	-0.521936	0.00630889	384.288	400.524	1	0.521255
LTBP2	0.344735	1.41162	0.18192	0.0580944	0.140087	0.715694	-0.0102711	0.704763	384.323	400.559	1	0.521255
IGDCC4	0.281058	1.32453	0.148817	0.0589424	0.139946	0.705981	-0.0100472	0.574983	384.364	400.6	1	0.527257
AMBP	0.281755	1.32545	0.149322	0.0591742	0.140103	0.710321	-0.00815746	0.578559	384.318	400.554	1	0.527435
ITIH4	0.272812	1.31365	0.144666	0.0593208	0.139993	0.709894	-0.00918121	0.559465	384.35	400.586	1	0.527435
IRAK1	-0.24974	0.779004	0.132653	0.0597474	0.13999	0.714128	-0.512982	0.00842215	384.351	400.587	1	0.527495
BRD2	0.248395	1.28197	0.132029	0.059921	0.14	0.714555	-0.00825867	0.510679	384.348	400.584	1	0.527495
PRUNE2	-0.238558	0.787763	0.127012	0.06035	0.139961	0.70808	-0.491031	0.00832685	384.359	400.596	1	0.527495
CFD	0.318337	1.37484	0.169648	0.0605925	0.139824	0.715338	-0.013003	0.653922	384.399	400.635	1	0.527495
KIAA1549L	-0.252962	0.776498	0.13487	0.0607104	0.139852	0.712776	-0.52002	0.0100156	384.391	400.627	1	0.527495
FZD10	-0.24732	0.78089	0.131903	0.0607908	0.139878	0.715373	-0.508875	0.00950739	384.383	400.62	1	0.527495
CLEC2L	0.24726	1.28051	0.131904	0.0608558	0.139943	0.713701	-0.00880201	0.509598	384.364	400.601	1	0.527495
EPHA1	0.27875	1.32148	0.14883	0.0610772	0.139843	0.710926	-0.0111291	0.573873	384.393	400.63	1	0.527495
TCTN3	0.273782	1.31493	0.14624	0.0611876	0.139737	0.713417	-0.0122201	0.562629	384.424	400.661	1	0.527495
RNF43	0.254246	1.28949	0.135849	0.061271	0.13978	0.710926	-0.0108492	0.523047	384.412	400.648	1	0.527495
CSH1	0.246742	1.27985	0.13192	0.061429	0.139829	0.716156	-0.0099868	0.508511	384.397	400.634	1	0.527495
PDXDC1	-0.247687	0.780604	0.132599	0.0617706	0.1398	0.715551	-0.510877	0.010331	384.406	400.642	1	0.527495
SCARA5	0.277393	1.31968	0.148534	0.0618266	0.139763	0.713737	-0.0120236	0.571738	384.417	400.653	1	0.527495
DHPS	-0.250175	0.778665	0.133995	0.0618942	0.139784	0.713417	-0.516198	0.0106138	384.411	400.647	1	0.527495
REG1A	0.28991	1.33631	0.155349	0.0620161	0.13966	0.714413	-0.0139193	0.596836	384.447	400.683	1	0.527495
PACS2	0.248294	1.28184	0.133342	0.0625908	0.139706	0.710535	-0.0113643	0.512726	384.433	400.67	1	0.530849
ENPP6	0.247292	1.28055	0.132954	0.062887	0.139688	0.70904	-0.0115158	0.511158	384.439	400.675	1	0.531829
VIPR1	-0.245734	0.78213	0.132315	0.0632842	0.139683	0.717544	-0.508422	0.0114697	384.44	400.677	1	0.532328
APOA4	0.273959	1.31516	0.147526	0.0633078	0.139627	0.711353	-0.0134892	0.566414	384.456	400.693	1	0.532328
GDF15	0.331123	1.39253	0.178633	0.0637888	0.139511	0.713594	-0.018062	0.684239	384.49	400.727	1	0.534845
CDK5RAP3	-0.244013	0.783478	0.131759	0.0640323	0.1396	0.715373	-0.505565	0.0122826	384.464	400.701	1	0.535361
CNTN5	-0.250789	0.778186	0.135619	0.0644254	0.139566	0.717935	-0.519926	0.0129915	384.474	400.711	1	0.537121
DCTN1	-0.240284	0.786404	0.130219	0.0650039	0.13947	0.713559	-0.498331	0.0134989	384.502	400.739	1	0.540414
SERPING1	0.27576	1.31753	0.149583	0.0652531	0.139423	0.711851	-0.0160936	0.571959	384.516	400.752	1	0.540958
CSF2RB	0.246575	1.27964	0.133968	0.0656875	0.139471	0.708827	-0.0137973	0.512723	384.502	400.738	1	0.542859
IL7R	0.255206	1.29073	0.138741	0.0658514	0.139422	0.714021	-0.0148614	0.530488	384.516	400.752	1	0.542859
PAEP	-0.235726	0.789997	0.128391	0.0663581	0.139381	0.712385	-0.490621	0.0141617	384.528	400.764	1	0.545508
LAIR1	-0.291373	0.747237	0.159	0.0668712	0.139429	0.716725	-0.608002	0.0167978	384.514	400.75	1	0.54698
PRELP	0.295869	1.34429	0.161475	0.0669088	0.139252	0.71701	-0.0195799	0.615029	384.566	400.802	1	0.54698
MINDY1	-0.244128	0.783387	0.133603	0.0676604	0.139246	0.712029	-0.508987	0.0161795	384.567	400.804	1	0.551592
FABP3	0.283984	1.32841	0.156114	0.0688983	0.139032	0.712492	-0.0217577	0.591938	384.63	400.866	1	0.559243
ECI2	0.239068	1.27006	0.13146	0.068979	0.139189	0.717722	-0.0164238	0.500276	384.584	400.82	1	0.559243
F13B	0.259062	1.29571	0.142887	0.0698232	0.139062	0.708969	-0.0193755	0.542313	384.621	400.857	1	0.561635
BCL2L1	0.234689	1.26452	0.12947	0.0698791	0.139081	0.715836	-0.017332	0.491653	384.615	400.852	1	0.561635
FKBP7	0.245847	1.2787	0.135684	0.0700007	0.139039	0.710108	-0.0186595	0.514703	384.627	400.864	1	0.561635
VSTM1	-0.235581	0.790112	0.130035	0.0700374	0.139079	0.714448	-0.493748	0.0174006	384.616	400.852	1	0.561635
CCL25	0.265394	1.30394	0.146794	0.0706167	0.139124	0.713417	-0.0189606	0.557984	384.603	400.839	1	0.562139
DTNB	0.259129	1.2958	0.143357	0.0706718	0.138987	0.712136	-0.0202983	0.543173	384.642	400.879	1	0.562139
FNDC1	0.240554	1.27195	0.133081	0.0706732	0.13902	0.711531	-0.0184404	0.504566	384.633	400.869	1	0.562139
FKBP4	-0.262514	0.769116	0.145369	0.0709435	0.139001	0.717508	-0.550865	0.0203555	384.639	400.875	1	0.562701
CR1	0.256416	1.29229	0.142109	0.0711743	0.138974	0.711531	-0.0202207	0.538357	384.646	400.883	1	0.562701
CDK1	0.242584	1.27454	0.134546	0.071391	0.138957	0.711638	-0.0193292	0.50949	384.651	400.888	1	0.562701
DOK1	-0.240225	0.786451	0.133369	0.0716702	0.13892	0.70776	-0.504732	0.0195738	384.662	400.898	1	0.562701
TNFRSF14	-0.279328	0.756291	0.155095	0.0717	0.139012	0.718006	-0.588117	0.0214397	384.635	400.872	1	0.562701
ITIH3	0.244294	1.27672	0.13589	0.0722197	0.13889	0.711602	-0.0202468	0.513867	384.671	400.907	1	0.564701
GBP2	-0.236215	0.789611	0.131451	0.0723386	0.138904	0.71669	-0.497475	0.0194027	384.667	400.903	1	0.564701
IL5RA	0.240384	1.27174	0.134137	0.0731216	0.138839	0.707866	-0.020488	0.506739	384.686	400.922	1	0.567082
SAFB2	0.226988	1.25481	0.126676	0.0731528	0.13884	0.707262	-0.0193258	0.478519	384.685	400.922	1	0.567082
MSLN	-0.240056	0.786584	0.134001	0.0732215	0.138802	0.714484	-0.505831	0.0209247	384.696	400.933	1	0.567082
MYCBP2	0.238104	1.26884	0.133046	0.0735132	0.138819	0.711104	-0.0205093	0.5024	384.691	400.928	1	0.567151
CCDC28A	-0.232815	0.7923	0.130309	0.0739972	0.138757	0.715907	-0.49141	0.0207858	384.71	400.946	1	0.567151
GFAP	0.275195	1.31679	0.154184	0.0742864	0.138657	0.712065	-0.0260263	0.580121	384.739	400.975	1	0.567151
CXCL3	0.248787	1.28247	0.139399	0.0743089	0.138689	0.708934	-0.0230867	0.524874	384.729	400.966	1	0.567151
IL11	-0.231627	0.793242	0.129808	0.0743623	0.13873	0.712456	-0.489059	0.0209774	384.717	400.954	1	0.567151
COL24A1	0.232723	1.26203	0.130514	0.074565	0.138726	0.714591	-0.0211098	0.491882	384.718	400.955	1	0.567151
F2	0.254404	1.28969	0.142772	0.074767	0.13868	0.709503	-0.0236886	0.537526	384.732	400.968	1	0.567151
HNRNPK	-0.234355	0.791081	0.131523	0.0747722	0.138722	0.714164	-0.495603	0.0212926	384.72	400.956	1	0.567151
CCN1	-0.28045	0.755443	0.157757	0.0754465	0.13865	0.715196	-0.593597	0.0265068	384.741	400.977	1	0.570795
APOC1	0.243243	1.27538	0.136984	0.0757819	0.138615	0.709716	-0.0234197	0.515084	384.751	400.987	1	0.571862
C1QTNF5	0.253992	1.28916	0.143234	0.0761854	0.138519	0.712278	-0.025757	0.537173	384.779	401.015	1	0.572619
TPR	-0.232934	0.792206	0.13145	0.0763891	0.138555	0.71057	-0.49348	0.0231423	384.768	401.005	1	0.572619
SHBG	0.254957	1.29041	0.143916	0.0764659	0.138513	0.708151	-0.0259245	0.539813	384.781	401.017	1	0.572619
CA3	0.27203	1.31263	0.153713	0.0767736	0.138356	0.712812	-0.0300609	0.574609	384.826	401.062	1	0.572938
ADCYAP1R1	-0.241609	0.785363	0.136595	0.076928	0.138548	0.716334	-0.512878	0.0240441	384.77	401.007	1	0.572938
PDP1	-0.240408	0.786307	0.136013	0.0771391	0.138507	0.713452	-0.510134	0.0244606	384.782	401.019	1	0.572938
CWC15	0.231353	1.2603	0.130977	0.0773355	0.138511	0.710179	-0.0234717	0.49136	384.781	401.018	1	0.572938
CIRBP	0.231978	1.26109	0.131396	0.077482	0.138462	0.714093	-0.0241503	0.492204	384.795	401.032	1	0.572938
HSPG2	0.279389	1.32232	0.158584	0.0781085	0.138354	0.710179	-0.0307344	0.592604	384.827	401.063	1	0.573767
TF	-0.23575	0.789978	0.134006	0.0785337	0.138418	0.7121	-0.501667	0.025028	384.808	401.044	1	0.573767
ADGRE5	-0.259289	0.7716	0.147564	0.0788973	0.13843	0.71854	-0.552557	0.0273153	384.805	401.041	1	0.573767
IGFBP4	0.271901	1.31246	0.154757	0.0789258	0.138336	0.709112	-0.0300899	0.578173	384.832	401.068	1	0.573767
S100A12	0.234303	1.26403	0.133497	0.0792387	0.138369	0.713879	-0.0254595	0.499306	384.822	401.059	1	0.573767
DTD1	-0.251461	0.777664	0.143275	0.0792441	0.138372	0.715018	-0.536037	0.0272795	384.821	401.058	1	0.573767
ADA	-0.232108	0.79286	0.132497	0.0798095	0.13831	0.719821	-0.494656	0.025942	384.839	401.076	1	0.573767
TET2	-0.228438	0.795775	0.130476	0.0799801	0.138305	0.710215	-0.487201	0.0255857	384.841	401.077	1	0.573767
CXCL1	0.274924	1.31643	0.157116	0.0801504	0.138235	0.709539	-0.0318966	0.585504	384.861	401.098	1	0.573767
LAMTOR5	-0.231861	0.793056	0.132543	0.0802351	0.138292	0.71299	-0.49491	0.0261234	384.845	401.081	1	0.573767
MARCO	0.267893	1.30721	0.153237	0.080424	0.138252	0.711353	-0.0307763	0.571406	384.856	401.093	1	0.573767
CPTP	0.230763	1.25956	0.132125	0.0807155	0.138249	0.708187	-0.0265307	0.492855	384.857	401.094	1	0.573767
CD5	-0.230625	0.794037	0.132063	0.0807541	0.138241	0.717117	-0.492369	0.0266191	384.86	401.096	1	0.573767
MYOC	0.262422	1.30008	0.150308	0.0808287	0.138191	0.711246	-0.0310681	0.559899	384.874	401.111	1	0.573767
TNFRSF11B	0.30968	1.36299	0.177669	0.0813309	0.138186	0.715943	-0.0366845	0.661714	384.876	401.112	1	0.573767
SCARF1	-0.257541	0.77295	0.147875	0.0815773	0.138249	0.716868	-0.551754	0.0295215	384.857	401.094	1	0.573767
ARTN	0.226821	1.25461	0.130299	0.0817225	0.138173	0.711922	-0.0270052	0.485241	384.879	401.116	1	0.573767
CSF2RA	0.238112	1.26885	0.136845	0.0818565	0.138165	0.711317	-0.0284402	0.50947	384.882	401.118	1	0.573767
DCN	-0.237294	0.788759	0.136423	0.0819645	0.138186	0.713168	-0.508082	0.0280319	384.876	401.112	1	0.573767
SERPINA5	0.260508	1.29759	0.149787	0.0820014	0.138135	0.707297	-0.0315679	0.557163	384.89	401.127	1	0.573767
FAM160B1	0.223158	1.25002	0.128315	0.0820092	0.13816	0.708934	-0.0267124	0.477773	384.883	401.12	1	0.573767
AGER	0.277672	1.32005	0.159761	0.0822037	0.138124	0.711958	-0.0337925	0.594059	384.894	401.13	1	0.573767
DDX58	-0.228458	0.79576	0.131609	0.0825846	0.138138	0.713168	-0.489865	0.0275932	384.89	401.126	1	0.573767
ARHGEF5	0.227565	1.25554	0.131134	0.0826767	0.138119	0.713061	-0.0277111	0.4876	384.895	401.131	1	0.573767
VCAN	-0.236572	0.789329	0.136489	0.0830472	0.138104	0.715409	-0.507622	0.0289904	384.899	401.136	1	0.573767
RELB	-0.226938	0.79697	0.130989	0.0831836	0.138092	0.712634	-0.486903	0.0279585	384.903	401.139	1	0.573767
TNFRSF17	0.255018	1.29048	0.147321	0.0834461	0.138025	0.708258	-0.0324196	0.546684	384.922	401.159	1	0.573767
PTPN1	-0.231108	0.793654	0.133536	0.0835083	0.138063	0.713381	-0.496119	0.0288505	384.911	401.148	1	0.573767
GP1BA	0.23947	1.27058	0.138481	0.0837616	0.138079	0.712385	-0.029627	0.514739	384.907	401.143	1	0.573767
SDCCAG8	0.231754	1.26081	0.134086	0.0839175	0.138036	0.708649	-0.0292484	0.497737	384.919	401.156	1	0.573767
REG3A	0.281446	1.32504	0.162895	0.0840277	0.137921	0.710037	-0.0375179	0.602854	384.953	401.189	1	0.573767
CTSD	0.249129	1.28291	0.144231	0.0841162	0.137958	0.71299	-0.0326119	0.534326	384.942	401.178	1	0.573767
SMAD5	0.233411	1.2629	0.135153	0.0841652	0.138038	0.713417	-0.0294146	0.501865	384.918	401.155	1	0.573767
WAS	-0.22733	0.796657	0.131776	0.0845037	0.138022	0.710321	-0.489158	0.0288319	384.923	401.16	1	0.573767
DLGAP5	-0.226731	0.797135	0.131462	0.0845843	0.137952	0.712456	-0.486968	0.0297201	384.944	401.18	1	0.573767
ARMCX2	-0.227485	0.796534	0.131947	0.0846952	0.138012	0.71427	-0.489744	0.0289737	384.926	401.163	1	0.573767
RRM2B	-0.236256	0.789578	0.137084	0.0848075	0.137983	0.71146	-0.508262	0.0304834	384.934	401.171	1	0.573767
TARM1	0.228644	1.2569	0.132866	0.0852764	0.137942	0.712847	-0.0300295	0.492183	384.946	401.183	1	0.575616
PFKFB2	-0.227706	0.796358	0.132438	0.0855529	0.137908	0.711816	-0.490269	0.0303634	384.956	401.193	1	0.576161
OGN	0.247685	1.28106	0.144634	0.0868063	0.137752	0.708791	-0.0353304	0.533276	385.002	401.238	1	0.582312
ACE2	0.229842	1.2584	0.134242	0.0868708	0.137786	0.713737	-0.0322688	0.495414	384.992	401.228	1	0.582312
DBN1	0.226766	1.25454	0.132525	0.0870599	0.137858	0.710784	-0.0307845	0.490174	384.971	401.207	1	0.582312
NFAT5	0.220688	1.24693	0.129093	0.0873525	0.137807	0.706692	-0.0306408	0.476875	384.986	401.222	1	0.582944
CLSTN2	-0.242948	0.784312	0.142414	0.0880223	0.137785	0.714733	-0.525779	0.0339753	384.992	401.229	1	0.586085
RAD23B	-0.230075	0.794474	0.135275	0.0889814	0.137712	0.710464	-0.498555	0.0331389	385.013	401.25	1	0.590855
SNAP25	0.238203	1.26897	0.140442	0.0898677	0.137575	0.710108	-0.0363432	0.515672	385.053	401.29	1	0.590855
SYTL4	-0.220724	0.801938	0.130154	0.0899118	0.137667	0.713203	-0.479363	0.0323379	385.026	401.263	1	0.590855
CD99	0.329576	1.39038	0.194508	0.0901885	0.137498	0.70993	-0.051951	0.712897	385.075	401.312	1	0.590855
AHSP	0.220944	1.24725	0.130409	0.0902202	0.137637	0.71025	-0.0327733	0.47987	385.035	401.272	1	0.590855
MDK	0.238667	1.26956	0.14088	0.090244	0.137609	0.707511	-0.0358326	0.517813	385.043	401.28	1	0.590855
GOT1	-0.227911	0.796195	0.134576	0.0903506	0.137638	0.713452	-0.495188	0.0337643	385.035	401.271	1	0.590855
CDNF	0.252558	1.28731	0.149145	0.0903843	0.137542	0.711068	-0.0390106	0.547051	385.063	401.299	1	0.590855
ADGRG2	0.229348	1.25778	0.135552	0.0906533	0.137582	0.710464	-0.0347927	0.498049	385.051	401.288	1	0.590855
KYNU	-0.227151	0.7968	0.134292	0.0907464	0.137558	0.71146	-0.493115	0.0348186	385.058	401.295	1	0.590855
CCL11	0.238067	1.26879	0.140835	0.0909531	0.137537	0.70961	-0.0367881	0.516705	385.064	401.301	1	0.590894
F3	-0.239521	0.787005	0.142023	0.0917018	0.137534	0.716441	-0.521227	0.0369638	385.065	401.302	1	0.594446
ERBB3	0.251982	1.28657	0.149734	0.0924019	0.137406	0.711353	-0.0409958	0.547684	385.102	401.339	1	0.597668
LAMA4	0.253232	1.28818	0.150637	0.0927476	0.137428	0.712171	-0.0407398	0.551315	385.096	401.332	1	0.598365
FAM171B	-0.22639	0.797407	0.134864	0.0932179	0.137417	0.712136	-0.493511	0.0365356	385.099	401.336	1	0.598365
MAPT	-0.232664	0.79242	0.138639	0.0933077	0.137433	0.717081	-0.507676	0.03728	385.094	401.331	1	0.598365
AMY2B	-0.247062	0.781092	0.147229	0.0933318	0.137455	0.714911	-0.539342	0.0392077	385.088	401.325	1	0.598365
LGALS1	-0.231425	0.793402	0.137994	0.093528	0.137433	0.711993	-0.505106	0.0370371	385.094	401.331	1	0.598365
COPE	0.220644	1.24688	0.131645	0.0937296	0.1374	0.71395	-0.0358163	0.481758	385.104	401.34	1	0.598365
RGCC	0.217552	1.24303	0.129967	0.0941493	0.137388	0.709183	-0.0354303	0.475475	385.107	401.344	1	0.599743
FKBP14	0.232542	1.2618	0.13901	0.0943582	0.137308	0.70655	-0.0391273	0.50714	385.131	401.367	1	0.599776
C7	0.265374	1.30392	0.158827	0.0947541	0.137314	0.708364	-0.0444799	0.579727	385.129	401.365	1	0.600038
MAGEA3	-0.222367	0.800621	0.133134	0.0948696	0.13735	0.713417	-0.486581	0.0367024	385.118	401.355	1	0.600038
KRT6C	0.218826	1.24462	0.13107	0.0950111	0.137348	0.713345	-0.0361458	0.479177	385.119	401.356	1	0.600038
FCER1A	0.22794	1.25601	0.136794	0.0956551	0.137322	0.713559	-0.0379677	0.499567	385.127	401.363	1	0.6025
ATG4A	-0.218412	0.803794	0.131207	0.0959847	0.137259	0.713666	-0.478387	0.0373105	385.145	401.382	1	0.6025
DXO	0.222161	1.24877	0.133471	0.0960152	0.137264	0.706265	-0.0378549	0.486723	385.143	401.38	1	0.6025
MAG	0.232172	1.26134	0.139807	0.0967821	0.137167	0.710819	-0.0410692	0.508466	385.172	401.408	1	0.606021
MINK1	-0.220726	0.801936	0.133057	0.0971391	0.137205	0.720426	-0.484775	0.0384059	385.161	401.397	1	0.606964
TLR3	0.232745	1.26206	0.140593	0.0978343	0.13714	0.710641	-0.0414726	0.51116	385.179	401.416	1	0.610013
SPP1	-0.223687	0.799566	0.135325	0.0983399	0.137091	0.710215	-0.491391	0.0406072	385.194	401.43	1	0.61187
CD33	0.21022	1.23395	0.127378	0.0988696	0.137156	0.713452	-0.0370838	0.463563	385.175	401.411	1	0.613868
DPEP1	0.213505	1.23801	0.129468	0.0991289	0.137104	0.714946	-0.0384483	0.470517	385.19	401.427	1	0.614182
BST1	0.232622	1.2619	0.141278	0.0996507	0.137068	0.707262	-0.0424118	0.5129	385.2	401.437	1	0.616117
CD28	-0.215661	0.806009	0.131355	0.100628	0.136995	0.707475	-0.476292	0.0403919	385.222	401.458	1	0.618601
SEL1L	-0.233465	0.791785	0.14223	0.100703	0.137018	0.718042	-0.51573	0.0432681	385.215	401.451	1	0.618601
IKZF2	-0.216825	0.805071	0.132098	0.100716	0.13701	0.712563	-0.478922	0.0403249	385.217	401.454	1	0.618601
NEO1	0.223106	1.24995	0.135996	0.100893	0.136969	0.708115	-0.0421391	0.492377	385.229	401.466	1	0.618601
CRTAM	-0.211642	0.809255	0.129201	0.101404	0.13695	0.712314	-0.467491	0.0402111	385.235	401.471	1	0.619721
FUT1	0.224855	1.25214	0.137393	0.101717	0.136911	0.707048	-0.0433356	0.496606	385.246	401.482	1	0.619721
CEACAM3	-0.211405	0.809446	0.129235	0.101878	0.136923	0.713274	-0.467467	0.0405459	385.243	401.479	1	0.619721
IL13	0.212845	1.23719	0.130131	0.101918	0.136956	0.709467	-0.0402807	0.471332	385.233	401.469	1	0.619721
SUGT1	0.215489	1.24047	0.132147	0.102958	0.136879	0.713488	-0.0419011	0.477691	385.255	401.492	1	0.620991
SERPINF2	0.228468	1.25667	0.140114	0.102978	0.136858	0.70776	-0.0447849	0.50605	385.261	401.498	1	0.620991
F10	0.230924	1.25976	0.141645	0.103039	0.136885	0.708685	-0.0447742	0.512048	385.254	401.49	1	0.620991
DAG1	0.239135	1.27015	0.146898	0.103548	0.136819	0.710713	-0.0474885	0.5299	385.273	401.509	1	0.620991
SNX5	-0.210989	0.809783	0.129701	0.103794	0.136836	0.713061	-0.468214	0.0415965	385.268	401.504	1	0.620991
IL20RB	0.215237	1.24016	0.132314	0.103798	0.136827	0.713381	-0.0425679	0.47743	385.27	401.507	1	0.620991
RAB10	0.216183	1.24133	0.132955	0.103952	0.136813	0.712243	-0.042984	0.479712	385.274	401.511	1	0.620991
CLEC4C	0.2154	1.24036	0.132526	0.104089	0.13683	0.712385	-0.0425324	0.478464	385.27	401.506	1	0.620991
UBXN1	-0.227101	0.79684	0.139912	0.104554	0.136827	0.713523	-0.505217	0.0448243	385.271	401.507	1	0.620991
C1QA	0.25058	1.28477	0.154497	0.104823	0.136748	0.71025	-0.0509446	0.556303	385.293	401.53	1	0.620991
SPINK4	0.211086	1.23502	0.130169	0.104882	0.136746	0.712029	-0.0429457	0.468666	385.294	401.531	1	0.620991
SSC5D	0.236766	1.26714	0.146013	0.104902	0.136716	0.709716	-0.0487496	0.525333	385.303	401.539	1	0.620991
NTRK2	-0.223761	0.799506	0.138085	0.105135	0.136773	0.71484	-0.497665	0.044994	385.286	401.523	1	0.620991
CCL19	0.219447	1.24539	0.135479	0.105277	0.136725	0.70655	-0.0449301	0.487505	385.3	401.536	1	0.620991
SDHB	0.211173	1.23513	0.130376	0.105292	0.136746	0.710606	-0.0428847	0.469496	385.294	401.53	1	0.620991
ENAH	-0.210244	0.810386	0.13014	0.106197	0.136718	0.709396	-0.468533	0.0430451	385.302	401.539	1	0.625074
DNAJB14	0.224831	1.25211	0.139349	0.106651	0.136652	0.70808	-0.0471303	0.50051	385.321	401.558	1	0.625906
CEACAM19	0.212976	1.23736	0.132044	0.106763	0.136684	0.709788	-0.0440793	0.474761	385.312	401.548	1	0.625906
CRACR2A	-0.209711	0.810819	0.130208	0.107271	0.136644	0.710606	-0.467737	0.0440106	385.324	401.56	1	0.626608
SPON1	0.24003	1.27129	0.149182	0.107622	0.136565	0.709254	-0.0518572	0.534539	385.346	401.583	1	0.626608
ATP5IF1	0.243624	1.27586	0.151442	0.107683	0.13658	0.709965	-0.0523065	0.542649	385.342	401.579	1	0.626608
SPACA5	0.23961	1.27075	0.148969	0.107735	0.136557	0.708187	-0.0519031	0.533488	385.349	401.585	1	0.626608
CD36	0.210012	1.23369	0.130922	0.108691	0.136575	0.70993	-0.0450526	0.469615	385.344	401.58	1	0.629979
CD83	-0.232022	0.792929	0.144663	0.108743	0.136564	0.712776	-0.51863	0.0499586	385.347	401.583	1	0.629979
NCK2	-0.210419	0.810245	0.131365	0.109202	0.136546	0.708044	-0.470703	0.0455469	385.352	401.589	1	0.631022
PSMA1	-0.214115	0.807255	0.133729	0.109351	0.136523	0.711246	-0.478958	0.0467357	385.359	401.595	1	0.631022
AZU1	0.219416	1.24535	0.137205	0.109778	0.136498	0.709112	-0.0482692	0.490865	385.366	401.603	1	0.631105
MMP7	0.233977	1.26362	0.146316	0.109795	0.136439	0.708507	-0.0526566	0.522609	385.383	401.62	1	0.631105
ILKAP	0.210797	1.23466	0.131985	0.110237	0.136494	0.715267	-0.0463826	0.472422	385.367	401.604	1	0.632415
SOD2	-0.2291	0.795249	0.143603	0.11063	0.136502	0.713345	-0.514242	0.0501789	385.365	401.601	1	0.633431
TMEM25	0.229442	1.2579	0.143979	0.11103	0.136408	0.707439	-0.0520128	0.513969	385.392	401.629	1	0.634491
TMPRSS15	-0.209543	0.810955	0.13199	0.112384	0.13641	0.713381	-0.471651	0.0472599	385.392	401.628	1	0.638604
PRKRA	-0.210149	0.810463	0.132632	0.11309	0.136345	0.715053	-0.472979	0.0484564	385.411	401.647	1	0.638604
ACTN4	0.214485	1.23922	0.135422	0.113234	0.136338	0.711389	-0.0495307	0.482631	385.412	401.649	1	0.638604
THY1	0.201501	1.22324	0.1273	0.113448	0.13632	0.70872	-0.0468206	0.453474	385.418	401.654	1	0.638604
BMPER	-0.217055	0.804885	0.13715	0.113509	0.136363	0.715089	-0.48956	0.0496248	385.405	401.642	1	0.638604
FRMD4B	0.204079	1.2264	0.129022	0.11371	0.136319	0.711353	-0.047404	0.459809	385.418	401.654	1	0.638604
SLAMF1	-0.205459	0.814273	0.129906	0.113741	0.136333	0.711211	-0.463241	0.0474744	385.414	401.65	1	0.638604
PLXDC1	-0.211971	0.808988	0.134058	0.113837	0.136317	0.709894	-0.477689	0.0492568	385.419	401.655	1	0.638604
SLMAP	0.214532	1.23928	0.135704	0.113905	0.136308	0.70961	-0.0499858	0.483274	385.421	401.658	1	0.638604
THOP1	-0.223922	0.799377	0.141771	0.11423	0.136327	0.714057	-0.505406	0.051758	385.416	401.652	1	0.638604
CPB2	0.229637	1.25814	0.145438	0.114353	0.13625	0.707938	-0.0546255	0.517123	385.438	401.675	1	0.638604
GRK5	-0.20467	0.814917	0.129673	0.114486	0.136296	0.709539	-0.461884	0.0478199	385.425	401.661	1	0.638604
OTUD7B	0.206967	1.22994	0.131205	0.114696	0.136312	0.708044	-0.0480505	0.46782	385.42	401.657	1	0.638604
BMP4	0.211559	1.2356	0.13415	0.114788	0.136273	0.709574	-0.0497975	0.477411	385.431	401.668	1	0.638604
NPC2	-0.225941	0.797765	0.143399	0.115116	0.136227	0.712243	-0.509366	0.0540391	385.445	401.681	1	0.639219
BAX	0.21163	1.23569	0.13466	0.116046	0.136209	0.708649	-0.0508142	0.478596	385.45	401.686	1	0.64317
TSPYL1	0.211209	1.23517	0.134491	0.116314	0.136181	0.711389	-0.0511914	0.477496	385.458	401.695	1	0.643446
UBQLN3	-0.198559	0.819912	0.126739	0.117192	0.136156	0.712385	-0.449832	0.0484465	385.465	401.702	1	0.643881
MDGA1	0.222682	1.24942	0.142146	0.117215	0.136138	0.707902	-0.0546728	0.504101	385.471	401.707	1	0.643881
ACVRL1	-0.245451	0.782351	0.156892	0.117709	0.136231	0.710713	-0.558542	0.058112	385.444	401.68	1	0.643881
PRSS2	0.226147	1.25376	0.144623	0.117889	0.13611	0.70776	-0.0559783	0.512562	385.479	401.715	1	0.643881
MAN2B2	0.211373	1.23537	0.135346	0.118353	0.13608	0.708044	-0.0528097	0.479128	385.487	401.724	1	0.643881
PSIP1	-0.20677	0.813207	0.132471	0.118554	0.136106	0.711282	-0.469535	0.0511395	385.48	401.716	1	0.643881
DMP1	0.212706	1.23702	0.13628	0.118571	0.136106	0.709681	-0.0526053	0.483168	385.48	401.716	1	0.643881
MFGE8	-0.206506	0.813422	0.132522	0.119167	0.136075	0.715053	-0.469224	0.05154	385.489	401.725	1	0.643881
HYAL1	0.228618	1.25686	0.146728	0.119208	0.136011	0.708542	-0.0584168	0.518337	385.507	401.744	1	0.643881
HMGCS1	0.205324	1.22792	0.131782	0.119218	0.136045	0.711495	-0.0518177	0.466211	385.498	401.734	1	0.643881
B3GAT3	-0.205161	0.814516	0.131698	0.119279	0.136065	0.715124	-0.466366	0.051393	385.492	401.728	1	0.643881
IL1RL1	0.210855	1.23473	0.135484	0.119635	0.136081	0.710891	-0.0524488	0.480246	385.487	401.724	1	0.643881
PLXDC2	0.213966	1.23858	0.137524	0.119746	0.136036	0.703882	-0.0540914	0.486584	385.5	401.737	1	0.643881
SIRPA	-0.199688	0.818986	0.128584	0.120429	0.135981	0.71427	-0.454067	0.0513715	385.516	401.752	1	0.643881
MASP1	0.211895	1.23602	0.136537	0.12068	0.135976	0.707617	-0.0545601	0.482011	385.518	401.754	1	0.643881
VSIR	0.235046	1.26497	0.151475	0.120731	0.13598	0.709218	-0.0604483	0.534896	385.516	401.753	1	0.643881
LSM1	-0.202332	0.816824	0.13041	0.120781	0.135981	0.710819	-0.460509	0.0519976	385.516	401.753	1	0.643881
IL22RA1	-0.204649	0.814934	0.132028	0.121132	0.135971	0.710392	-0.466211	0.0527176	385.519	401.756	1	0.643881
C1orf56	0.221	1.24732	0.142632	0.121276	0.135945	0.706728	-0.0574254	0.503005	385.527	401.763	1	0.643881
SCN2A	-0.206847	0.813144	0.133506	0.121297	0.135969	0.710962	-0.471455	0.0532995	385.52	401.756	1	0.643881
HPCAL1	0.222948	1.24976	0.143944	0.121416	0.135956	0.705518	-0.0576917	0.50804	385.523	401.76	1	0.643881
ADAMTS13	0.215363	1.24031	0.139106	0.121577	0.135963	0.709788	-0.0555581	0.491278	385.521	401.758	1	0.643881
ADAMTS8	-0.216507	0.805327	0.139859	0.121613	0.135968	0.714769	-0.49408	0.055755	385.52	401.756	1	0.643881
FCN2	0.214588	1.23935	0.138631	0.121644	0.135957	0.708471	-0.0554778	0.489473	385.523	401.76	1	0.643881
SPINK1	0.249287	1.28311	0.161204	0.122007	0.135885	0.710428	-0.066079	0.567578	385.544	401.781	1	0.6445
DSG3	-0.206661	0.813295	0.133821	0.122512	0.135921	0.712492	-0.472001	0.0539744	385.534	401.77	1	0.6445
LAT2	-0.199478	0.819159	0.129227	0.122679	0.135905	0.711922	-0.455676	0.0523942	385.538	401.775	1	0.6445
KLHL41	0.203206	1.22533	0.131649	0.122699	0.135899	0.712954	-0.0534656	0.463958	385.54	401.777	1	0.6445
FOLR3	-0.217814	0.804275	0.141216	0.122972	0.135909	0.713274	-0.498257	0.0570698	385.537	401.774	1	0.6445
TBR1	-0.197724	0.820596	0.12831	0.12332	0.13588	0.709183	-0.452131	0.0522811	385.545	401.782	1	0.6445
DDAH1	-0.218214	0.803954	0.141652	0.123439	0.135872	0.713488	-0.498885	0.0578197	385.548	401.784	1	0.6445
COQ7	0.208442	1.23176	0.135335	0.123513	0.135848	0.707973	-0.0557239	0.476245	385.555	401.791	1	0.6445
LCAT	0.217439	1.24289	0.141465	0.124279	0.135806	0.706194	-0.0588593	0.497176	385.567	401.803	1	0.647353
BCR	-0.199338	0.819273	0.130088	0.125441	0.135792	0.711317	-0.457366	0.0540252	385.571	401.807	1	0.650917
CD300C	0.237782	1.26843	0.155225	0.12556	0.135732	0.708187	-0.0658452	0.544326	385.588	401.825	1	0.650917
FOLR2	-0.240631	0.786132	0.15716	0.125739	0.135798	0.712527	-0.552517	0.0649737	385.569	401.806	1	0.650917
ITIH5	0.209722	1.23333	0.137012	0.125848	0.135741	0.710357	-0.0578015	0.480643	385.586	401.822	1	0.650917
TXNRD1	-0.220561	0.802069	0.144269	0.126309	0.13578	0.712598	-0.50711	0.059847	385.574	401.811	1	0.65117
RICTOR	-0.201098	0.817833	0.131548	0.12634	0.135745	0.708115	-0.461806	0.0552854	385.585	401.821	1	0.65117
C8B	0.218797	1.24458	0.143317	0.126844	0.135711	0.706621	-0.0607889	0.502555	385.595	401.831	1	0.651859
ERC2	-0.197097	0.821111	0.129298	0.127418	0.13569	0.711068	-0.453241	0.0550719	385.601	401.837	1	0.651859
GLI2	0.197803	1.21872	0.129767	0.127437	0.135697	0.71178	-0.0551129	0.45497	385.598	401.835	1	0.651859
APOL1	0.214087	1.23873	0.140491	0.127545	0.135678	0.706657	-0.0600501	0.492204	385.604	401.841	1	0.651859
MBL2	0.204933	1.22744	0.134496	0.127581	0.135739	0.7084	-0.0562128	0.472513	385.586	401.823	1	0.651859
IDO1	-0.202333	0.816823	0.13296	0.12807	0.135682	0.711353	-0.466027	0.0565592	385.603	401.839	1	0.652581
VSTM2B	-0.209552	0.810948	0.13782	0.128391	0.13569	0.707511	-0.483351	0.0583466	385.601	401.837	1	0.652581
CNTN2	-0.2036	0.815788	0.133913	0.128413	0.135654	0.709539	-0.468857	0.0574198	385.611	401.847	1	0.652581
S100A13	0.226146	1.25376	0.148819	0.128609	0.135559	0.711068	-0.0659948	0.519146	385.639	401.875	1	0.652581
SORD	0.20481	1.22729	0.134909	0.12898	0.135629	0.710179	-0.0581961	0.472154	385.618	401.855	1	0.652846
PEAR1	0.223188	1.25006	0.147063	0.129105	0.135625	0.711068	-0.0634759	0.514564	385.619	401.856	1	0.652846
CCL18	0.210911	1.2348	0.139299	0.130002	0.135588	0.71114	-0.0606018	0.486881	385.63	401.867	1	0.656253
BRSK2	0.213854	1.23844	0.141327	0.130232	0.135537	0.706372	-0.0625482	0.49303	385.645	401.881	1	0.656291
BMP6	0.214657	1.23944	0.142029	0.130695	0.135533	0.705945	-0.0627594	0.49548	385.646	401.883	1	0.657223
SPART	0.226844	1.25463	0.150158	0.130864	0.135504	0.707831	-0.0669869	0.523211	385.655	401.891	1	0.657223
TSLP	0.198484	1.21955	0.131499	0.131196	0.135542	0.709147	-0.0577532	0.459077	385.644	401.88	1	0.657768
CFH	0.230452	1.25917	0.152775	0.13144	0.135484	0.706301	-0.0684112	0.532131	385.66	401.897	1	0.657872
LGALS1	0.228743	1.25702	0.15181	0.13187	0.135475	0.707333	-0.0680175	0.528624	385.663	401.899	1	0.658158
ISM2	0.217653	1.24316	0.144478	0.131945	0.135435	0.707404	-0.0656652	0.502341	385.675	401.911	1	0.658158
CACNA1C	0.196152	1.21671	0.130387	0.132482	0.135482	0.71114	-0.0580864	0.454536	385.661	401.897	1	0.658169
IDO1	-0.202	0.817095	0.134314	0.132596	0.135485	0.707155	-0.468134	0.0597082	385.66	401.897	1	0.658169
DCXR	0.198252	1.21927	0.131829	0.132618	0.135489	0.71178	-0.0585116	0.459633	385.659	401.895	1	0.658169
CHCHD6	0.20626	1.22907	0.13724	0.132861	0.135428	0.706301	-0.0621777	0.477175	385.677	401.913	1	0.658189
CASP9	-0.195825	0.822156	0.130436	0.133274	0.135466	0.708863	-0.454537	0.0581471	385.665	401.902	1	0.658189
ABCA2	0.212168	1.23635	0.141328	0.133293	0.135416	0.709467	-0.0641411	0.491314	385.68	401.917	1	0.658189
NLGN2	0.194335	1.2145	0.129617	0.133795	0.135434	0.711104	-0.0582834	0.451174	385.675	401.911	1	0.65902
DDR1	0.210291	1.23404	0.140481	0.134409	0.135381	0.70808	-0.0641636	0.488098	385.69	401.927	1	0.65902
CXCL11	0.204624	1.22706	0.136783	0.13466	0.135411	0.70655	-0.0617054	0.47603	385.682	401.918	1	0.65902
EPCAM	0.21375	1.23831	0.142958	0.134864	0.135352	0.708898	-0.0657737	0.496188	385.699	401.935	1	0.65902
SOD1	-0.209582	0.810923	0.140205	0.13496	0.135395	0.708863	-0.487584	0.0634825	385.686	401.923	1	0.65902
SBSN	0.216145	1.24128	0.144614	0.13501	0.135308	0.706657	-0.067537	0.500836	385.712	401.948	1	0.65902
DNPEP	0.227016	1.25485	0.151894	0.135029	0.135337	0.712243	-0.0701956	0.526844	385.703	401.939	1	0.65902
RNF31	0.190703	1.2101	0.127713	0.135382	0.135379	0.710143	-0.0580238	0.44397	385.691	401.927	1	0.659099
LGALS4	0.232305	1.2615	0.155672	0.135627	0.135323	0.708471	-0.0720501	0.539753	385.707	401.944	1	0.659099
ALPI	0.194904	1.21519	0.130638	0.135717	0.135368	0.707938	-0.0594609	0.454041	385.694	401.93	1	0.659099
PLXNB2	0.221819	1.24835	0.149075	0.136757	0.135279	0.706728	-0.0696412	0.516343	385.72	401.956	1	0.663048
CDSN	0.203399	1.22556	0.136784	0.137011	0.135267	0.709183	-0.0640705	0.47357	385.723	401.96	1	0.663048
EPGN	0.19758	1.21845	0.132981	0.137339	0.135285	0.7084	-0.0617503	0.460743	385.718	401.955	1	0.663048
ADAMTS15	0.20772	1.23087	0.139893	0.137583	0.135282	0.707226	-0.0649327	0.484781	385.719	401.955	1	0.663048
NPTXR	0.188124	1.20698	0.126719	0.137656	0.135285	0.714306	-0.0587361	0.439318	385.718	401.954	1	0.663048
ST8SIA1	0.201763	1.22356	0.136022	0.13799	0.135252	0.706586	-0.0636838	0.470934	385.728	401.964	1	0.663523
IRAG2	-0.19374	0.823872	0.130684	0.138206	0.135267	0.711531	-0.452783	0.0607679	385.723	401.96	1	0.663523
C1QBP	-0.188234	0.828421	0.12713	0.138702	0.135229	0.709752	-0.440009	0.0597633	385.734	401.971	1	0.6647
DNAJB1	0.195213	1.21557	0.132038	0.139286	0.135222	0.707724	-0.0620401	0.45715	385.736	401.973	1	0.6647
FAM20A	0.217048	1.2424	0.146808	0.139289	0.135164	0.707617	-0.0704087	0.50672	385.753	401.99	1	0.6647
NXPH3	-0.200195	0.818571	0.135431	0.139354	0.135229	0.705269	-0.46898	0.0634347	385.734	401.971	1	0.6647
KIRREL2	-0.19652	0.821585	0.133149	0.139959	0.135205	0.711887	-0.460754	0.0626894	385.741	401.978	1	0.665292
SCRG1	0.210948	1.23485	0.143117	0.140494	0.135127	0.706977	-0.0690447	0.493457	385.764	402	1	0.665292
CTBS	0.211895	1.23602	0.143766	0.140511	0.135137	0.707226	-0.0691279	0.496065	385.761	401.998	1	0.665292
TOP2B	0.195285	1.21566	0.132525	0.140597	0.135164	0.710428	-0.0630826	0.457922	385.753	401.99	1	0.665292
CXCL13	0.207419	1.2305	0.140763	0.140609	0.135177	0.708898	-0.0666857	0.486698	385.75	401.986	1	0.665292
FGFBP3	0.20259	1.22457	0.137635	0.141039	0.135136	0.709076	-0.0659921	0.475111	385.761	401.998	1	0.666257
GRSF1	0.194035	1.21414	0.13199	0.14154	0.135134	0.706052	-0.0631368	0.455648	385.762	401.998	1	0.666712
TSNAX	-0.194153	0.823532	0.132086	0.141589	0.135138	0.70872	-0.455978	0.0630585	385.761	401.997	1	0.666712
COL4A1	-0.213817	0.807496	0.145644	0.142083	0.135131	0.71427	-0.502957	0.0695342	385.763	401.999	1	0.66797
PARD3	0.18892	1.20794	0.128809	0.142466	0.135124	0.709467	-0.0614921	0.444777	385.765	402.001	1	0.668697
CANT1	-0.20626	0.813621	0.140786	0.142904	0.135078	0.7121	-0.485194	0.0681616	385.778	402.015	1	0.668697
CD274	-0.21198	0.808981	0.144695	0.142919	0.135106	0.710926	-0.499355	0.0693383	385.77	402.007	1	0.668697
CTSH	0.206824	1.22977	0.141405	0.143567	0.135048	0.708827	-0.0689581	0.486908	385.787	402.024	1	0.670664
CD80	-0.205053	0.814604	0.140316	0.143914	0.135045	0.709894	-0.48318	0.0683353	385.788	402.024	1	0.670855
SERPIND1	0.210225	1.23396	0.143909	0.144064	0.135012	0.706408	-0.0708616	0.494791	385.797	402.034	1	0.670855
NFKB1	0.196169	1.21673	0.134409	0.14443	0.135025	0.707653	-0.0657402	0.462565	385.794	402.03	1	0.671025
VGF	0.197784	1.2187	0.135662	0.144865	0.134992	0.706052	-0.0669606	0.466235	385.803	402.04	1	0.671025
TYRP1	0.194081	1.21419	0.133175	0.145021	0.134982	0.709894	-0.0659006	0.457452	385.806	402.043	1	0.671025
F12	0.201524	1.22327	0.13829	0.145044	0.13499	0.706728	-0.0682382	0.475286	385.804	402.04	1	0.671025
A1BG	0.20592	1.22865	0.141375	0.145241	0.134967	0.705732	-0.0703022	0.485624	385.81	402.047	1	0.671025
PSPN	0.20209	1.22396	0.138824	0.145468	0.135	0.710037	-0.0680904	0.47756	385.801	402.037	1	0.671025
CFHR2	0.200307	1.22178	0.137802	0.146061	0.134981	0.709539	-0.0678166	0.473803	385.806	402.043	1	0.671054
PSME2	0.196772	1.21747	0.13546	0.146327	0.134953	0.710143	-0.0672398	0.465247	385.815	402.051	1	0.671054
MGLL	0.197685	1.21858	0.13621	0.146691	0.134942	0.712847	-0.0677168	0.46763	385.818	402.054	1	0.671054
TOP1MT	0.193855	1.21392	0.133624	0.14685	0.13493	0.707582	-0.066637	0.458458	385.821	402.058	1	0.671054
CD207	0.189819	1.20903	0.13086	0.146905	0.134938	0.707546	-0.0650778	0.449373	385.819	402.055	1	0.671054
MAPRE3	-0.190442	0.826594	0.13132	0.146999	0.134913	0.709574	-0.450326	0.0658626	385.826	402.063	1	0.671054
ULBP2	-0.192997	0.824484	0.133234	0.14746	0.134921	0.70993	-0.457192	0.0664348	385.824	402.06	1	0.671054
ITGAL	0.191158	1.21065	0.131997	0.147563	0.134893	0.707155	-0.0664524	0.452319	385.832	402.068	1	0.671054
LAMB1	0.195438	1.21584	0.135051	0.147855	0.134923	0.706301	-0.0671658	0.463784	385.823	402.06	1	0.671054
LCN2	0.228938	1.25726	0.158202	0.147861	0.134848	0.70872	-0.0808087	0.541141	385.845	402.081	1	0.671054
IDO1	0.18923	1.20832	0.131089	0.148873	0.134857	0.707155	-0.0663572	0.449024	385.842	402.079	1	0.671054
TAGLN3	0.192373	1.21212	0.133378	0.149213	0.134841	0.709147	-0.0677489	0.456443	385.847	402.083	1	0.671054
FGFR4	0.213068	1.23747	0.147744	0.149263	0.134801	0.707831	-0.0761144	0.504663	385.858	402.095	1	0.671054
PON2	0.190966	1.21042	0.132435	0.149314	0.134832	0.709716	-0.0674555	0.453064	385.85	402.086	1	0.671054
EHBP1	0.197206	1.21799	0.136879	0.149662	0.134828	0.70687	-0.0696832	0.468252	385.851	402.087	1	0.671054
BAG3	0.19911	1.22032	0.13826	0.149835	0.134821	0.710499	-0.0704739	0.472857	385.853	402.089	1	0.671054
UBE2Z	0.190796	1.21021	0.132568	0.150084	0.134816	0.707404	-0.0676188	0.453543	385.854	402.091	1	0.671054
CXCL10	0.210245	1.23398	0.146105	0.150151	0.134765	0.70719	-0.0758708	0.498446	385.869	402.106	1	0.671054
CD99L2	-0.195009	0.822827	0.135519	0.150157	0.134827	0.712243	-0.463875	0.0688035	385.851	402.087	1	0.671054
ARID4B	-0.189459	0.827406	0.131727	0.150356	0.134808	0.708151	-0.450411	0.0672583	385.857	402.093	1	0.671054
PALM	-0.197736	0.820586	0.137525	0.150485	0.134796	0.71299	-0.470107	0.0704886	385.86	402.097	1	0.671054
IL1R1	0.229533	1.25801	0.159642	0.150491	0.13473	0.706479	-0.0837602	0.543801	385.879	402.116	1	0.671054
LRP2	0.19924	1.22047	0.138686	0.150824	0.134794	0.710357	-0.070975	0.474043	385.861	402.097	1	0.671522
UROS	-0.19182	0.825456	0.13376	0.151556	0.13475	0.709076	-0.45639	0.0692464	385.873	402.11	1	0.67376
DPY30	0.189535	1.20869	0.132313	0.152008	0.134753	0.710357	-0.0682809	0.451927	385.872	402.109	1	0.67475
LMOD1	0.227022	1.25486	0.15865	0.152443	0.134689	0.70719	-0.0835408	0.540003	385.891	402.128	1	0.675661
AP2B1	-0.185811	0.830431	0.129937	0.152714	0.134725	0.709823	-0.443363	0.0674464	385.881	402.117	1	0.675845
AKR7L	0.188654	1.20762	0.132167	0.153469	0.134673	0.709218	-0.0695897	0.449911	385.896	402.132	1	0.678167
DENND2B	0.185533	1.20386	0.130854	0.156231	0.134597	0.706906	-0.06969	0.444722	385.918	402.154	1	0.689043
CTSE	0.199772	1.22112	0.140974	0.156457	0.134581	0.703668	-0.0754051	0.478679	385.922	402.159	1	0.689043
XPNPEP2	0.18041	1.19771	0.127517	0.157129	0.134596	0.706123	-0.0675997	0.433708	385.918	402.155	1	0.689043
XRCC4	-0.184337	0.831656	0.130299	0.157149	0.134565	0.705127	-0.44241	0.069846	385.927	402.164	1	0.689043
CRTAC1	-0.19531	0.82258	0.138334	0.157987	0.134549	0.712065	-0.469544	0.0741983	385.932	402.168	1	0.689043
PKD2	-0.188719	0.828019	0.133745	0.158233	0.13453	0.709467	-0.45354	0.0721133	385.937	402.174	1	0.689043
SEPTIN9	-0.182501	0.833184	0.129351	0.158275	0.134525	0.708969	-0.438644	0.0698746	385.939	402.175	1	0.689043
AKAP12	-0.186768	0.829636	0.132454	0.158521	0.13453	0.709823	-0.449525	0.0713478	385.937	402.174	1	0.689043
DENR	0.18417	1.20222	0.130924	0.159518	0.134478	0.708542	-0.0713965	0.443125	385.952	402.189	1	0.689043
RBM19	0.185996	1.20442	0.132268	0.159664	0.134484	0.710606	-0.0719407	0.447984	385.951	402.187	1	0.689043
S100A14	-0.188608	0.828111	0.134137	0.1597	0.13449	0.707404	-0.454379	0.0727676	385.949	402.185	1	0.689043
AKR1B1	0.183189	1.20104	0.130411	0.160108	0.134464	0.706977	-0.0712468	0.441371	385.956	402.193	1	0.689043
CHMP1A	-0.184922	0.831169	0.131665	0.160173	0.134468	0.706799	-0.445707	0.071822	385.955	402.192	1	0.689043
KIAA1549	-0.186783	0.829624	0.133039	0.160326	0.13446	0.711424	-0.450199	0.072694	385.957	402.194	1	0.689043
FGF19	0.200046	1.22146	0.142516	0.160416	0.134433	0.706372	-0.0785801	0.481519	385.965	402.202	1	0.689043
VEGFA	-0.202381	0.816784	0.144279	0.160705	0.134468	0.713132	-0.488647	0.0784325	385.955	402.192	1	0.689043
SERPINI1	-0.192747	0.82469	0.137439	0.16079	0.134443	0.707368	-0.464838	0.0753606	385.962	402.199	1	0.689043
APBB1IP	0.183967	1.20198	0.131311	0.161213	0.134439	0.710179	-0.0719583	0.44419	385.964	402.2	1	0.689043
PZP	-0.212958	0.80819	0.152072	0.1614	0.134454	0.706586	-0.515021	0.0828253	385.959	402.196	1	0.689043
RAD51	-0.18497	0.831129	0.132141	0.161577	0.134413	0.707333	-0.44649	0.072914	385.971	402.207	1	0.689043
PLSCR3	0.200856	1.22245	0.143571	0.161815	0.134413	0.708934	-0.0791596	0.485302	385.971	402.208	1	0.689043
TRAF3	-0.183244	0.832565	0.130988	0.161833	0.134405	0.70993	-0.442437	0.0724003	385.974	402.21	1	0.689043
SHH	0.181319	1.1988	0.12968	0.162053	0.1344	0.707048	-0.0717163	0.438092	385.975	402.211	1	0.689043
ALMS1	-0.183255	0.832556	0.131071	0.162073	0.134394	0.706123	-0.442435	0.0726125	385.977	402.213	1	0.689043
GSAP	-0.183292	0.832525	0.131148	0.162234	0.134393	0.706479	-0.442735	0.072621	385.977	402.213	1	0.689043
AMBN	0.184609	1.20275	0.132104	0.162278	0.134405	0.711317	-0.0728284	0.446375	385.973	402.21	1	0.689043
NTRK3	-0.19069	0.826388	0.136517	0.162465	0.134396	0.712207	-0.461145	0.0754067	385.976	402.212	1	0.689043
PTPRF	-0.203865	0.815573	0.145996	0.162602	0.13441	0.713168	-0.49365	0.080195	385.972	402.209	1	0.689043
DLL4	0.18365	1.2016	0.131631	0.16296	0.13437	0.706265	-0.0731866	0.444142	385.983	402.22	1	0.689043
SMPD3	-0.180648	0.834729	0.129542	0.163163	0.134368	0.710321	-0.437195	0.0720239	385.984	402.221	1	0.689043
FGR	-0.179333	0.835827	0.128633	0.163273	0.13436	0.7047	-0.434024	0.0716903	385.986	402.223	1	0.689043
HLA-DRA	0.20408	1.2264	0.146435	0.163422	0.134344	0.710001	-0.0820256	0.493692	385.991	402.228	1	0.689043
SCT	-0.185241	0.830904	0.133041	0.163814	0.134341	0.712705	-0.44856	0.0744043	385.992	402.228	1	0.689704
MAN1A2	-0.188174	0.82847	0.135409	0.164628	0.134332	0.7121	-0.456585	0.0756163	385.995	402.231	1	0.691245
TBC1D17	-0.185167	0.830966	0.133309	0.164831	0.134337	0.705518	-0.449713	0.0742445	385.993	402.23	1	0.691245
CGREF1	-0.185068	0.831047	0.133255	0.164884	0.134312	0.711602	-0.449078	0.0748727	386	402.237	1	0.691245
PPL	0.177584	1.19433	0.128102	0.165666	0.134292	0.709183	-0.0721691	0.431327	386.006	402.243	1	0.693533
HIP1	0.17974	1.19691	0.130379	0.168018	0.134227	0.703277	-0.0742108	0.438276	386.025	402.262	1	0.70009
PNLIPRP1	0.181473	1.19898	0.131947	0.169023	0.134185	0.707582	-0.075835	0.442854	386.037	402.274	1	0.70009
HSD17B14	0.179043	1.19607	0.130205	0.169104	0.134189	0.710179	-0.0746679	0.43714	386.036	402.272	1	0.70009
PON1	0.188063	1.20691	0.136772	0.169126	0.134168	0.703241	-0.0790392	0.458611	386.042	402.279	1	0.70009
ASPSCR1	-0.183746	0.832147	0.133672	0.169253	0.13418	0.710037	-0.448542	0.0768335	386.039	402.275	1	0.70009
STK11	0.182407	1.2001	0.132742	0.169397	0.134172	0.709005	-0.0764982	0.445334	386.041	402.278	1	0.70009
CLEC5A	-0.229772	0.794715	0.167243	0.169478	0.134226	0.708969	-0.562905	0.0944375	386.025	402.262	1	0.70009
C5	0.198181	1.21918	0.144337	0.169741	0.13415	0.706479	-0.0836872	0.48376	386.047	402.284	1	0.70009
LIFR	0.191852	1.21149	0.139872	0.170179	0.134135	0.708009	-0.0813253	0.468495	386.052	402.288	1	0.70009
GM2A	0.198454	1.21952	0.144716	0.170269	0.134098	0.704949	-0.0852462	0.483628	386.062	402.299	1	0.70009
SUMF2	-0.181636	0.833905	0.132601	0.170751	0.134122	0.713168	-0.444062	0.0772368	386.056	402.292	1	0.70009
PDGFA	-0.23424	0.791172	0.171039	0.17084	0.13419	0.710464	-0.575132	0.097104	386.036	402.272	1	0.70009
CIT	0.186717	1.20529	0.136401	0.171035	0.134125	0.706586	-0.0792032	0.45684	386.055	402.291	1	0.70009
CLEC1A	0.198084	1.21906	0.14489	0.171584	0.134087	0.706194	-0.0850425	0.484427	386.066	402.302	1	0.70009
CXCL6	0.182606	1.20034	0.133609	0.171715	0.134101	0.710286	-0.077993	0.447238	386.062	402.298	1	0.70009
RABGAP1L	-0.180436	0.834906	0.132078	0.171897	0.134091	0.707262	-0.441756	0.0772671	386.065	402.301	1	0.70009
SCRN1	0.181322	1.1988	0.13274	0.171941	0.134119	0.708507	-0.0768583	0.444912	386.056	402.293	1	0.70009
COL3A1	-0.199521	0.819123	0.146066	0.171952	0.134133	0.714448	-0.489849	0.0841052	386.052	402.289	1	0.70009
REG4	0.200846	1.22244	0.147092	0.172111	0.134097	0.705518	-0.0858137	0.492467	386.063	402.299	1	0.70009
PTPN9	-0.1803	0.835019	0.132091	0.172262	0.134087	0.710641	-0.441924	0.0772439	386.066	402.302	1	0.70009
DPT	0.203219	1.22534	0.148925	0.172387	0.134101	0.703988	-0.0865752	0.498786	386.061	402.298	1	0.70009
SCGB2A2	-0.17748	0.837378	0.13013	0.172608	0.134083	0.709965	-0.43543	0.0760744	386.067	402.303	1	0.70009
FBLN2	0.198489	1.21956	0.145565	0.172703	0.134011	0.702032	-0.0872973	0.484855	386.088	402.324	1	0.70009
SLA2	-0.176352	0.838323	0.129605	0.173612	0.134045	0.710748	-0.433017	0.0763702	386.078	402.314	1	0.701872
EIF4G3	-0.17563	0.838929	0.12918	0.173965	0.134033	0.70872	-0.431568	0.0763471	386.081	402.318	1	0.701872
RAC3	-0.176874	0.837886	0.130173	0.174225	0.134013	0.709859	-0.434306	0.0773572	386.087	402.324	1	0.701872
GIPC2	0.19018	1.20947	0.140128	0.174721	0.134018	0.705838	-0.0828795	0.467827	386.086	402.322	1	0.701872
YAP1	0.206447	1.2293	0.152154	0.174835	0.133972	0.707262	-0.0914201	0.506246	386.099	402.335	1	0.701872
ACP5	-0.201178	0.817767	0.148303	0.174929	0.134033	0.712634	-0.495882	0.0871473	386.081	402.318	1	0.701872
PMM2	0.172247	1.18797	0.127059	0.175211	0.133986	0.709396	-0.0758293	0.42361	386.095	402.331	1	0.701872
SH3GLB2	-0.174721	0.839691	0.129016	0.175653	0.133992	0.711922	-0.430547	0.076669	386.093	402.33	1	0.701872
SELE	-0.185139	0.830988	0.136915	0.176304	0.133953	0.711709	-0.455924	0.0822225	386.105	402.341	1	0.701872
CES3	0.177594	1.19434	0.13135	0.176355	0.133967	0.708436	-0.0784412	0.437896	386.1	402.337	1	0.701872
INSL4	0.183383	1.20127	0.135657	0.176434	0.13395	0.708756	-0.0814524	0.451615	386.105	402.342	1	0.701872
DOK2	-0.175952	0.838658	0.130211	0.176603	0.13395	0.706337	-0.433736	0.0781573	386.105	402.342	1	0.701872
OSBPL2	-0.174147	0.840173	0.128913	0.176731	0.133933	0.711993	-0.429038	0.0778126	386.11	402.347	1	0.701872
NUDT15	0.178416	1.19532	0.132128	0.176912	0.133951	0.706763	-0.0791158	0.440187	386.105	402.342	1	0.701872
VWC2L	-0.185027	0.831082	0.137203	0.177477	0.13391	0.710001	-0.45612	0.083141	386.117	402.354	1	0.701872
NUCB2	0.189346	1.20846	0.14048	0.177708	0.133907	0.703739	-0.0851052	0.467022	386.118	402.354	1	0.701872
FCAMR	-0.180148	0.835147	0.133684	0.177798	0.133943	0.709361	-0.445814	0.0799146	386.107	402.344	1	0.701872
PLG	0.192629	1.21243	0.143015	0.178008	0.133901	0.706443	-0.0866987	0.475447	386.12	402.356	1	0.701872
GPR37	0.193702	1.21373	0.14396	0.178455	0.133877	0.705162	-0.0878371	0.478055	386.127	402.363	1	0.701872
CCL26	-0.175453	0.839077	0.130403	0.178475	0.133893	0.708471	-0.433343	0.0790364	386.122	402.358	1	0.701872
PRRT3	-0.18275	0.832976	0.135835	0.178501	0.1339	0.711282	-0.451849	0.0821413	386.12	402.356	1	0.701872
NME3	0.207091	1.23009	0.153957	0.178586	0.133864	0.706728	-0.0942645	0.510399	386.13	402.367	1	0.701872
ISLR2	-0.184586	0.831448	0.137249	0.178659	0.133909	0.711211	-0.456799	0.0826371	386.117	402.354	1	0.701872
RSPO1	-0.181396	0.834105	0.134942	0.178866	0.133894	0.708827	-0.448894	0.0816526	386.122	402.358	1	0.701872
LILRA6	0.191515	1.21108	0.142644	0.179399	0.133896	0.705554	-0.0859618	0.474749	386.121	402.358	1	0.70253
CLEC6A	0.176426	1.19295	0.131488	0.179672	0.133867	0.709218	-0.0799949	0.436937	386.129	402.366	1	0.70253
LMOD2	0.174175	1.19026	0.129834	0.17975	0.133868	0.707333	-0.078884	0.431411	386.129	402.366	1	0.70253
GBA	0.178919	1.19592	0.133839	0.181279	0.13381	0.704344	-0.0823872	0.443698	386.146	402.382	1	0.70486
ADAM23	-0.183784	0.832116	0.137479	0.181284	0.133826	0.710001	-0.456166	0.0841276	386.141	402.378	1	0.70486
SSNA1	0.177616	1.19437	0.132919	0.18146	0.1338	0.709859	-0.0820452	0.440325	386.149	402.385	1	0.70486
SUSD4	0.191415	1.21096	0.143255	0.181488	0.133792	0.706372	-0.0886736	0.474361	386.151	402.388	1	0.70486
PLAT	0.187979	1.20681	0.140701	0.181544	0.133791	0.706799	-0.0871154	0.465951	386.152	402.388	1	0.70486
TYRO3	-0.187056	0.829398	0.140206	0.182155	0.133798	0.711282	-0.464787	0.0862718	386.149	402.386	1	0.705904
HSPB1	0.220105	1.24621	0.16503	0.182293	0.133779	0.706835	-0.102168	0.546445	386.155	402.391	1	0.705904
CLUL1	0.18861	1.20757	0.141917	0.183841	0.133729	0.706835	-0.0887487	0.469094	386.169	402.406	1	0.710304
PSMD9	-0.186065	0.83022	0.140063	0.184033	0.133733	0.708293	-0.463008	0.0873415	386.168	402.405	1	0.710304
BTN2A1	-0.190714	0.826369	0.143644	0.184283	0.133732	0.709752	-0.474993	0.0894999	386.169	402.405	1	0.710304
CFC1	0.192156	1.21186	0.144811	0.184529	0.133719	0.704415	-0.0905335	0.478484	386.172	402.409	1	0.710304
SAT1	-0.173992	0.840303	0.131155	0.184636	0.13372	0.708187	-0.433609	0.0819545	386.172	402.409	1	0.710304
ZBP1	0.173639	1.18963	0.13115	0.185514	0.133694	0.705981	-0.0823161	0.433106	386.18	402.416	1	0.710467
THPO	-0.177037	0.837749	0.133734	0.18557	0.133699	0.705483	-0.44184	0.0837618	386.178	402.415	1	0.710467
SV2A	-0.181525	0.833997	0.137125	0.185574	0.133699	0.708863	-0.45295	0.0858486	386.178	402.414	1	0.710467
ADAM12	0.175714	1.1921	0.132894	0.186098	0.133679	0.707262	-0.0836098	0.438766	386.184	402.42	1	0.710467
GOPC	-0.173234	0.840941	0.131081	0.186307	0.133672	0.709503	-0.432464	0.08258	386.186	402.423	1	0.710467
CSF2	-0.174905	0.839537	0.132359	0.186354	0.133663	0.708329	-0.436464	0.0836217	386.188	402.425	1	0.710467
MFAP4	-0.182229	0.833411	0.137911	0.186385	0.133673	0.708187	-0.455295	0.0868348	386.186	402.422	1	0.710467
VAT1	0.174407	1.19054	0.132091	0.186718	0.133668	0.708685	-0.0831784	0.436058	386.187	402.424	1	0.710467
HMCN2	0.18569	1.20405	0.140812	0.187266	0.133635	0.704558	-0.0895061	0.464051	386.197	402.433	1	0.710467
CEBPB	-0.168377	0.845035	0.127788	0.187629	0.133653	0.705767	-0.421939	0.0805164	386.191	402.428	1	0.710467
NDUFB7	-0.172613	0.841463	0.131107	0.187981	0.133618	0.707262	-0.431702	0.0834919	386.202	402.438	1	0.710467
TFF3	0.210354	1.23411	0.159857	0.188211	0.133565	0.706301	-0.103738	0.524443	386.217	402.454	1	0.710467
APEX1	0.180552	1.19788	0.137217	0.188238	0.133611	0.707653	-0.087505	0.451819	386.204	402.44	1	0.710467
MTDH	0.178756	1.19573	0.135859	0.188261	0.133621	0.70929	-0.0863043	0.447706	386.201	402.437	1	0.710467
CORO6	0.171877	1.18753	0.130643	0.188299	0.133618	0.710072	-0.0830483	0.430354	386.201	402.438	1	0.710467
TARBP2	-0.17099	0.84283	0.130168	0.188975	0.133596	0.704059	-0.428655	0.0831692	386.208	402.444	1	0.712104
PRDX1	0.193236	1.21317	0.147325	0.189646	0.133544	0.704344	-0.0955965	0.483414	386.223	402.459	1	0.713266
CRYBB2	0.180075	1.19731	0.137428	0.190088	0.133619	0.707938	-0.0864981	0.453762	386.201	402.438	1	0.713266
CALB2	0.182693	1.20045	0.139469	0.190225	0.133555	0.707511	-0.0898404	0.458366	386.22	402.456	1	0.713266
MPIG6B	0.179966	1.19718	0.137397	0.190253	0.133563	0.703099	-0.0882198	0.451673	386.218	402.454	1	0.713266
TGFBR3	0.195862	1.21636	0.149714	0.190791	0.133519	0.705803	-0.0974552	0.491021	386.23	402.467	1	0.714229
CD6	-0.166221	0.846859	0.127127	0.191036	0.133543	0.712812	-0.417818	0.0818994	386.223	402.46	1	0.714229
SPRR3	0.171658	1.18727	0.131397	0.191413	0.133545	0.711068	-0.0844107	0.431991	386.223	402.459	1	0.714229
SLC16A1	-0.17652	0.838182	0.135168	0.191574	0.133535	0.711246	-0.444259	0.0870871	386.226	402.462	1	0.714229
GP2	-0.166281	0.846809	0.127531	0.192288	0.133515	0.708578	-0.419031	0.0824941	386.231	402.468	1	0.714229
PRSS53	0.17699	1.19362	0.135757	0.192327	0.133515	0.710855	-0.0877792	0.445879	386.232	402.468	1	0.714229
RBM17	-0.167959	0.845388	0.128898	0.192562	0.133493	0.707155	-0.422737	0.0839117	386.238	402.474	1	0.714229
PSG1	-0.172375	0.841663	0.132349	0.192769	0.13349	0.706443	-0.434023	0.0861519	386.239	402.475	1	0.714229
TNFRSF19	0.196928	1.21766	0.151204	0.19278	0.133485	0.70534	-0.0985931	0.495555	386.24	402.477	1	0.714229
DGKZ	0.166976	1.18173	0.128312	0.193145	0.133506	0.709467	-0.0828685	0.421584	386.234	402.47	1	0.714229
CEACAM6	0.185656	1.20401	0.142747	0.193398	0.133469	0.706977	-0.0933672	0.467736	386.245	402.481	1	0.714229
CETN2	0.17145	1.18702	0.131844	0.193464	0.133484	0.707048	-0.0856922	0.432511	386.24	402.477	1	0.714229
EPN1	-0.170452	0.843284	0.131136	0.193665	0.133463	0.708578	-0.429608	0.0858097	386.246	402.483	1	0.714229
HS6ST1	0.185616	1.20396	0.14315	0.19475	0.133426	0.706443	-0.0944443	0.468227	386.257	402.494	1	0.714514
CEBPA	0.167036	1.1818	0.128847	0.194842	0.133456	0.705696	-0.0840244	0.4225	386.249	402.485	1	0.714514
HDAC8	0.170654	1.18608	0.131694	0.195033	0.133433	0.708685	-0.0865482	0.431216	386.255	402.492	1	0.714514
GORASP2	0.170958	1.18644	0.131935	0.195054	0.13343	0.705696	-0.08676	0.431767	386.256	402.493	1	0.714514
PRTN3	0.187273	1.20596	0.144651	0.19544	0.133398	0.707546	-0.0960702	0.472261	386.265	402.502	1	0.714514
TMEM132A	-0.166672	0.846477	0.128853	0.195837	0.133421	0.707084	-0.421809	0.0846633	386.259	402.495	1	0.714514
MDH1	-0.182184	0.833448	0.140863	0.195892	0.133426	0.71025	-0.461262	0.092328	386.257	402.494	1	0.714514
PRSS22	0.175858	1.19227	0.135977	0.195909	0.133394	0.702779	-0.0902188	0.444266	386.266	402.503	1	0.714514
LYPLA2	0.169113	1.18425	0.130793	0.196016	0.133418	0.706301	-0.0859246	0.428058	386.259	402.496	1	0.714514
REG1B	0.200273	1.22174	0.154945	0.19617	0.133356	0.706941	-0.104198	0.504895	386.278	402.514	1	0.714514
PTK7	0.168234	1.18321	0.130534	0.197465	0.133373	0.705554	-0.0866059	0.426584	386.273	402.509	1	0.717074
PGLYRP2	0.185262	1.20353	0.143866	0.197839	0.133343	0.704237	-0.0963248	0.469227	386.281	402.518	1	0.717074
NMRK2	0.16964	1.18488	0.131879	0.198328	0.133351	0.703704	-0.0877545	0.430533	386.279	402.515	1	0.717074
PMCH	0.173	1.18887	0.134553	0.198535	0.133333	0.705483	-0.0900625	0.438649	386.284	402.521	1	0.717074
CEACAM16	0.1751	1.19136	0.136241	0.198716	0.133326	0.704273	-0.0913436	0.444046	386.286	402.523	1	0.717074
LAMA1	0.164682	1.17902	0.128138	0.198726	0.133348	0.707048	-0.0852168	0.418471	386.28	402.516	1	0.717074
MYBPC1	0.192571	1.21236	0.149869	0.198818	0.133382	0.705625	-0.0983216	0.490891	386.27	402.506	1	0.717074
RRAS	0.165225	1.17966	0.128588	0.198822	0.133339	0.705945	-0.0857598	0.419648	386.283	402.519	1	0.717074
CD109	0.190188	1.20948	0.148249	0.199529	0.133304	0.703597	-0.0998382	0.483018	386.293	402.529	1	0.71739
TOP1	-0.170364	0.843358	0.132916	0.199934	0.133307	0.707439	-0.433205	0.0891527	386.292	402.528	1	0.71739
LGMN	0.17105	1.18655	0.133629	0.200533	0.133285	0.705589	-0.0901351	0.435208	386.298	402.535	1	0.71739
OPTC	0.170834	1.18629	0.133481	0.200602	0.133313	0.707938	-0.0890164	0.435639	386.29	402.526	1	0.71739
HMMR	0.17347	1.18942	0.13555	0.200635	0.133298	0.704593	-0.0908806	0.441726	386.294	402.531	1	0.71739
AIF1	0.170978	1.18646	0.133648	0.200787	0.133282	0.706763	-0.0900992	0.435172	386.299	402.535	1	0.71739
CRX	0.166644	1.18133	0.130298	0.200918	0.133283	0.710606	-0.0877565	0.424409	386.299	402.535	1	0.71739
PYDC1	0.192915	1.21278	0.150955	0.201262	0.133261	0.704522	-0.10236	0.49103	386.305	402.542	1	0.71739
PDGFRB	-0.19004	0.826926	0.148721	0.20131	0.133309	0.711673	-0.485561	0.0989068	386.291	402.527	1	0.71739
AMOT	0.169543	1.18476	0.132758	0.201572	0.133283	0.705981	-0.0891017	0.432815	386.299	402.535	1	0.71739
ANKMY2	0.165695	1.18021	0.12975	0.201591	0.133271	0.705981	-0.0874568	0.422567	386.302	402.538	1	0.71739
NBN	0.170334	1.1857	0.133491	0.201957	0.133268	0.705696	-0.0899055	0.43477	386.303	402.539	1	0.717823
CST6	0.199878	1.22125	0.156729	0.2022	0.133209	0.705411	-0.107867	0.508155	386.32	402.557	1	0.717823
CDKN1A	0.165103	1.17951	0.129593	0.202658	0.133245	0.70929	-0.0877187	0.421705	386.31	402.546	1	0.718581
RANBP1	-0.166915	0.846272	0.131383	0.203926	0.133205	0.709503	-0.426673	0.0896641	386.321	402.558	1	0.720644
APOBR	-0.170752	0.843031	0.134439	0.204047	0.13318	0.708044	-0.435961	0.0926649	386.329	402.565	1	0.720644
TPPP3	0.165225	1.17966	0.130134	0.204206	0.133205	0.706372	-0.0887179	0.422888	386.321	402.558	1	0.720644
DAB2	0.168748	1.18382	0.133001	0.204524	0.133202	0.70438	-0.0906254	0.432254	386.322	402.559	1	0.720644
CRADD	-0.16578	0.847233	0.130683	0.204595	0.133183	0.707902	-0.423976	0.0896425	386.328	402.564	1	0.720644
TP73	-0.16525	0.847682	0.130298	0.204709	0.133186	0.711495	-0.423007	0.0892648	386.327	402.563	1	0.720644
GABARAP	0.175965	1.1924	0.139201	0.206191	0.133146	0.70808	-0.0960314	0.451067	386.338	402.575	1	0.724994
IL1RN	-0.185241	0.830904	0.14667	0.206595	0.133165	0.705234	-0.476155	0.1002	386.333	402.569	1	0.72555
TPPP2	-0.161731	0.85067	0.128202	0.207115	0.13313	0.707439	-0.415343	0.0885628	386.343	402.58	1	0.725861
LMOD1	0.192418	1.21218	0.152596	0.207324	0.133117	0.706692	-0.105792	0.493864	386.347	402.583	1	0.725861
AFAP1	0.162104	1.17598	0.128584	0.207424	0.133136	0.706835	-0.0884614	0.417011	386.341	402.578	1	0.725861
VCAM1	0.198869	1.22002	0.158034	0.208251	0.133069	0.705874	-0.111084	0.510042	386.361	402.597	1	0.726575
NUDT5	-0.190137	0.826846	0.151141	0.20839	0.133128	0.710784	-0.490208	0.103704	386.344	402.58	1	0.726575
YARS1	0.161572	1.17536	0.128585	0.208919	0.133086	0.709859	-0.0894714	0.415937	386.356	402.592	1	0.726575
IDS	-0.163832	0.848884	0.13044	0.209117	0.133081	0.709645	-0.421773	0.0908147	386.357	402.594	1	0.726575
STAM	-0.168839	0.844645	0.134455	0.209212	0.133086	0.708044	-0.435101	0.0933773	386.356	402.592	1	0.726575
PRSS8	0.184485	1.2026	0.146925	0.209248	0.133065	0.706408	-0.102879	0.474624	386.362	402.598	1	0.726575
ANP32C	0.167097	1.18187	0.133109	0.209356	0.133067	0.705376	-0.0930598	0.429978	386.361	402.598	1	0.726575
BRAP	-0.165316	0.847626	0.131797	0.209725	0.133072	0.706728	-0.426356	0.09182	386.36	402.596	1	0.726997
ENO1	0.188189	1.20706	0.150197	0.210224	0.133002	0.703561	-0.107297	0.483226	386.38	402.617	1	0.727869
BTN1A1	0.170602	1.18602	0.136285	0.21064	0.133032	0.707226	-0.0959378	0.439708	386.371	402.608	1	0.728452
SLC27A4	0.1621	1.17598	0.129599	0.211015	0.133037	0.708471	-0.0909012	0.418582	386.37	402.607	1	0.728893
NEK7	-0.164609	0.848226	0.131764	0.211566	0.133021	0.707404	-0.425154	0.0926945	386.375	402.611	1	0.729239
NMNAT1	0.173541	1.18951	0.138928	0.211611	0.133028	0.707724	-0.0974762	0.448717	386.373	402.609	1	0.729239
UFD1	-0.164659	0.848183	0.13194	0.212036	0.133022	0.710392	-0.426092	0.0925471	386.374	402.611	1	0.729851
IL1RAP	0.177942	1.19476	0.142899	0.213046	0.132972	0.70534	-0.101679	0.460046	386.389	402.625	1	0.731358
GNE	0.163245	1.17733	0.131141	0.213201	0.132988	0.705269	-0.0926219	0.422914	386.384	402.62	1	0.731358
GRIK2	0.171639	1.18725	0.13795	0.213421	0.132967	0.705518	-0.0981204	0.444092	386.39	402.627	1	0.731358
GUSB	0.169679	1.18492	0.136388	0.213468	0.13298	0.707582	-0.0965161	0.439525	386.387	402.623	1	0.731358
HGF	0.189228	1.20832	0.152386	0.214321	0.132946	0.706692	-0.108794	0.490189	386.396	402.633	1	0.732364
VEGFD	0.178585	1.19553	0.143871	0.2145	0.132946	0.705162	-0.102581	0.462842	386.396	402.633	1	0.732364
SLITRK6	-0.168024	0.845334	0.135402	0.214634	0.132952	0.710037	-0.435881	0.0962448	386.395	402.631	1	0.732364
DAPP1	-0.161425	0.85093	0.130167	0.214923	0.132949	0.707475	-0.419269	0.0925415	386.396	402.632	1	0.732364
APRT	-0.165447	0.847515	0.133434	0.215006	0.132952	0.706408	-0.429702	0.0946476	386.395	402.631	1	0.732364
VPS28	0.160834	1.17449	0.129888	0.215626	0.132923	0.705767	-0.0928925	0.417542	386.403	402.64	1	0.732972
BLNK	0.158821	1.17213	0.128279	0.215682	0.132926	0.707617	-0.0916298	0.412659	386.402	402.639	1	0.732972
BLOC1S3	-0.161747	0.850656	0.131111	0.217329	0.132883	0.709823	-0.421024	0.0944195	386.415	402.651	1	0.736216
CST1	-0.164294	0.848492	0.133227	0.217504	0.132878	0.709218	-0.427629	0.0960216	386.416	402.652	1	0.736216
SPRY2	-0.168389	0.845025	0.136567	0.217571	0.132896	0.709361	-0.43915	0.0976767	386.411	402.647	1	0.736216
MOG	0.161139	1.17485	0.130706	0.217638	0.132887	0.711033	-0.0938107	0.420066	386.413	402.65	1	0.736216
PITHD1	0.162564	1.17652	0.132013	0.218167	0.132869	0.707724	-0.0951319	0.423724	386.419	402.655	1	0.737158
NFKBIE	-0.160602	0.851631	0.130636	0.218928	0.132853	0.707226	-0.419147	0.094358	386.423	402.66	1	0.738883
ENDOU	0.175229	1.19152	0.142764	0.21967	0.132814	0.706586	-0.104293	0.456697	386.434	402.671	1	0.739586
ATG16L1	0.157508	1.17059	0.128355	0.219774	0.132825	0.700608	-0.0933359	0.411107	386.431	402.668	1	0.739586
CTSO	0.176749	1.19333	0.144081	0.219921	0.132822	0.705198	-0.104827	0.461538	386.432	402.669	1	0.739586
ITGB7	-0.158597	0.853341	0.129345	0.220142	0.13283	0.704735	-0.414811	0.0937022	386.43	402.666	1	0.739586
ARAF	-0.158778	0.853186	0.129994	0.221926	0.132779	0.70808	-0.415762	0.0951393	386.445	402.681	1	0.743643
IRAK4	0.154978	1.16763	0.126986	0.2223	0.132783	0.70687	-0.0926544	0.406542	386.444	402.68	1	0.743643
GBP6	0.160808	1.17446	0.131827	0.222525	0.132771	0.706586	-0.0964968	0.421587	386.447	402.684	1	0.743643
CBLIF	-0.16447	0.848343	0.134977	0.223032	0.132758	0.710819	-0.431703	0.0991217	386.451	402.687	1	0.743643
BACH1	-0.157707	0.8541	0.129448	0.223109	0.132755	0.705838	-0.413736	0.0950997	386.452	402.688	1	0.743643
NARS1	-0.160474	0.85174	0.131728	0.223139	0.13275	0.705518	-0.420853	0.0969408	386.453	402.69	1	0.743643
MARS1	0.18207	1.1997	0.149589	0.223554	0.132727	0.702743	-0.110843	0.47705	386.46	402.696	1	0.743643
CXCL9	-0.237766	0.788387	0.195555	0.224042	0.132741	0.709005	-0.624832	0.143678	386.456	402.692	1	0.743643
DOC2B	-0.16293	0.849651	0.134048	0.22419	0.132744	0.709396	-0.428642	0.0983335	386.455	402.691	1	0.743643
TWF2	-0.180883	0.834533	0.148851	0.224292	0.132757	0.71025	-0.476483	0.108486	386.451	402.688	1	0.743643
NFIC	-0.15991	0.852221	0.1316	0.224321	0.132716	0.709183	-0.419614	0.0975353	386.463	402.699	1	0.743643
OSMR	0.18107	1.1985	0.149034	0.224382	0.132705	0.705447	-0.110945	0.474779	386.466	402.703	1	0.743643
ZNRF4	0.156019	1.16885	0.128807	0.225795	0.132702	0.709325	-0.0953062	0.411121	386.467	402.704	1	0.745085
IPCEF1	0.157232	1.17027	0.129857	0.225968	0.132699	0.706408	-0.0960651	0.414487	386.468	402.704	1	0.745085
WASF1	-0.157515	0.854264	0.130105	0.226021	0.132693	0.708471	-0.415007	0.0964617	386.47	402.706	1	0.745085
LEP	0.159085	1.17244	0.131411	0.226052	0.132681	0.707048	-0.0978955	0.418601	386.473	402.71	1	0.745085
HS3ST3B1	-0.160996	0.851296	0.13303	0.226194	0.132697	0.705198	-0.424547	0.0983822	386.468	402.705	1	0.745085
PLTP	0.188908	1.20793	0.156149	0.226358	0.132669	0.70502	-0.116685	0.49698	386.477	402.713	1	0.745085
LPP	0.160207	1.17375	0.132491	0.226589	0.132681	0.702387	-0.0983848	0.422341	386.473	402.71	1	0.745085
PSMD1	0.15583	1.16863	0.129227	0.227871	0.132651	0.704095	-0.0964912	0.411398	386.482	402.718	1	0.748465
CASP10	-0.153968	0.8573	0.127949	0.228839	0.132623	0.703028	-0.406786	0.096154	386.49	402.726	1	0.750805
SAMD9L	-0.155235	0.856214	0.129075	0.229102	0.132625	0.703419	-0.410508	0.0967414	386.489	402.726	1	0.750833
FABP5	0.18327	1.20114	0.152874	0.230594	0.132557	0.704985	-0.116877	0.483619	386.509	402.746	1	0.753135
PCDH17	-0.163949	0.848786	0.136807	0.230764	0.132588	0.710499	-0.434553	0.103181	386.5	402.736	1	0.753135
ROBO2	-0.166735	0.846424	0.139166	0.230878	0.132598	0.710997	-0.442495	0.104464	386.497	402.734	1	0.753135
GSR	-0.178766	0.836302	0.14924	0.230978	0.132609	0.708187	-0.475072	0.111399	386.494	402.73	1	0.753135
SCGB1A1	0.203186	1.2253	0.169665	0.231084	0.132575	0.706194	-0.128417	0.538435	386.504	402.74	1	0.753135
NIT2	-0.166771	0.846394	0.139482	0.231835	0.132566	0.706372	-0.442727	0.105528	386.506	402.743	1	0.754747
SCN2B	-0.165434	0.847526	0.138709	0.232998	0.132548	0.706159	-0.44035	0.105136	386.512	402.748	1	0.755884
CRYBB1	0.170948	1.18643	0.143332	0.232998	0.13252	0.706443	-0.109875	0.453391	386.52	402.756	1	0.755884
SELENOP	0.176733	1.19331	0.148273	0.233282	0.132512	0.703383	-0.113844	0.468924	386.522	402.758	1	0.755884
THBD	0.160373	1.17395	0.134594	0.233444	0.132533	0.705447	-0.102367	0.426685	386.516	402.752	1	0.755884
AMFR	-0.155716	0.855802	0.130728	0.233598	0.132534	0.707546	-0.414592	0.0993215	386.516	402.752	1	0.755884
DDA1	0.157964	1.17112	0.132717	0.233955	0.132527	0.704237	-0.100887	0.420734	386.518	402.754	1	0.755884
DDI2	0.158743	1.17204	0.133433	0.234171	0.132509	0.704237	-0.102089	0.422356	386.523	402.759	1	0.755884
IL4	-0.157394	0.854367	0.132409	0.234561	0.132512	0.708044	-0.419395	0.100947	386.522	402.759	1	0.755884
KLK13	0.163733	1.1779	0.137772	0.234662	0.132502	0.707439	-0.105415	0.435996	386.525	402.761	1	0.755884
KAZN	0.155836	1.16863	0.131183	0.234863	0.132511	0.708258	-0.0999152	0.415695	386.522	402.759	1	0.755884
KLK4	0.181137	1.19858	0.15253	0.23501	0.132479	0.706657	-0.117663	0.481832	386.532	402.768	1	0.755884
VTI1A	-0.169709	0.84391	0.143136	0.23576	0.132491	0.707973	-0.453272	0.109352	386.528	402.764	1	0.75747
KLK14	0.157379	1.17044	0.13318	0.237325	0.132459	0.70502	-0.102233	0.42115	386.537	402.774	1	0.761359
TRIM5	-0.154071	0.857211	0.130426	0.237488	0.132444	0.704095	-0.411909	0.100691	386.542	402.778	1	0.761359
TNFRSF21	-0.154379	0.856947	0.131359	0.239898	0.132395	0.705981	-0.414111	0.102195	386.556	402.792	1	0.7667
SUGP1	0.154549	1.16713	0.131599	0.240238	0.132397	0.706586	-0.102111	0.415194	386.555	402.792	1	0.7667
NPTX1	-0.158592	0.853345	0.135096	0.240429	0.132394	0.70904	-0.426118	0.104846	386.556	402.793	1	0.7667
ACTN2	0.154882	1.16752	0.131986	0.240606	0.132374	0.705696	-0.103205	0.415566	386.562	402.798	1	0.7667
APOA1	0.164241	1.1785	0.140064	0.240952	0.132371	0.702174	-0.109466	0.441133	386.563	402.799	1	0.7667
SCARF2	0.186733	1.20531	0.159263	0.241005	0.132363	0.704059	-0.124872	0.50122	386.565	402.802	1	0.7667
SLC28A1	0.152019	1.16418	0.129757	0.241373	0.132371	0.70591	-0.101116	0.40869	386.563	402.799	1	0.7667
RNASE6	0.188199	1.20707	0.160641	0.241377	0.132339	0.704131	-0.126997	0.504298	386.572	402.809	1	0.7667
GLB1	0.164615	1.17894	0.140546	0.241499	0.132349	0.704059	-0.110524	0.441806	386.569	402.806	1	0.7667
CASC3	-0.153579	0.857633	0.131399	0.242486	0.13234	0.708436	-0.413317	0.103173	386.572	402.808	1	0.768038
TRDMT1	0.155376	1.1681	0.133089	0.243026	0.132337	0.706692	-0.104338	0.418806	386.573	402.809	1	0.768038
DKK4	-0.168448	0.844975	0.144348	0.243227	0.132318	0.708187	-0.453414	0.113967	386.578	402.815	1	0.768038
LYAR	-0.153171	0.857983	0.131264	0.243254	0.132324	0.704842	-0.412537	0.103355	386.577	402.813	1	0.768038
RBKS	-0.166845	0.846331	0.143022	0.243384	0.132311	0.708044	-0.448924	0.113155	386.58	402.817	1	0.768038
JAM2	-0.159867	0.852257	0.13707	0.243486	0.132329	0.709859	-0.431174	0.107553	386.575	402.812	1	0.768038
MEP1A	0.152653	1.16492	0.130983	0.243841	0.132317	0.703704	-0.103085	0.411678	386.578	402.815	1	0.768334
PRR5	-0.149431	0.861198	0.128359	0.244358	0.132306	0.706728	-0.403194	0.101225	386.582	402.818	1	0.768675
EPO	-0.151478	0.859437	0.130149	0.244472	0.132307	0.706194	-0.409116	0.102564	386.581	402.818	1	0.768675
CD40LG	-0.155893	0.855651	0.134199	0.245376	0.132289	0.708009	-0.421334	0.106017	386.587	402.823	1	0.770303
GJA8	0.149276	1.16099	0.128586	0.245679	0.132275	0.702494	-0.10206	0.403336	386.591	402.827	1	0.770303
GNPDA1	-0.153023	0.85811	0.13184	0.245775	0.132267	0.708507	-0.413276	0.104965	386.593	402.83	1	0.770303
ENO3	0.152456	1.16469	0.13154	0.246454	0.132266	0.705091	-0.104352	0.412641	386.593	402.83	1	0.771611
ENO2	-0.162875	0.849697	0.140965	0.247914	0.132249	0.708863	-0.442228	0.111719	386.598	402.835	1	0.772065
CCL8	0.164601	1.17892	0.142662	0.24859	0.132207	0.706408	-0.114795	0.445924	386.61	402.847	1	0.772065
SDC4	0.185607	1.20395	0.160944	0.248812	0.132206	0.702601	-0.129427	0.503155	386.611	402.847	1	0.772065
CA4	-0.157468	0.854305	0.136582	0.248945	0.132208	0.707404	-0.427381	0.109656	386.61	402.847	1	0.772065
ELN	0.184491	1.20261	0.160149	0.249323	0.132184	0.704593	-0.12965	0.499922	386.617	402.853	1	0.772065
ACY1	-0.157354	0.854402	0.136723	0.249777	0.132208	0.708258	-0.428328	0.10923	386.61	402.846	1	0.772065
CYTH3	0.148974	1.16064	0.129518	0.250054	0.13219	0.704771	-0.104129	0.4049	386.615	402.852	1	0.772065
QDPR	-0.153396	0.85779	0.133385	0.250132	0.132203	0.710072	-0.417841	0.106603	386.612	402.848	1	0.772065
CRIP2	0.178314	1.1952	0.155061	0.250161	0.132191	0.705091	-0.124571	0.484969	386.615	402.852	1	0.772065
DCTN6	0.148787	1.16043	0.129409	0.25025	0.132188	0.706159	-0.104049	0.404776	386.616	402.852	1	0.772065
RBP7	0.148414	1.15999	0.129117	0.250369	0.132195	0.705554	-0.103423	0.404137	386.614	402.85	1	0.772065
TGFB1	-0.162856	0.849713	0.141804	0.25078	0.132164	0.707653	-0.442522	0.114881	386.623	402.859	1	0.772065
MED21	0.14693	1.15827	0.128112	0.251428	0.132167	0.706835	-0.103299	0.400323	386.622	402.859	1	0.772065
ST3GAL1	0.157876	1.17102	0.137693	0.251557	0.132165	0.705838	-0.110992	0.430198	386.622	402.859	1	0.772065
PDIA4	-0.15692	0.854772	0.136886	0.251648	0.132164	0.706586	-0.427653	0.11035	386.623	402.859	1	0.772065
SKIV2L	0.151062	1.16307	0.13185	0.251917	0.132162	0.705838	-0.10624	0.412111	386.623	402.86	1	0.772065
GNPDA2	-0.159652	0.85244	0.139362	0.251964	0.132159	0.708934	-0.435461	0.112374	386.624	402.861	1	0.772065
FABP4	0.162199	1.17609	0.141621	0.252085	0.132134	0.705305	-0.115447	0.441268	386.631	402.868	1	0.772065
UNG	-0.146896	0.863384	0.128426	0.252699	0.132144	0.704985	-0.400941	0.103817	386.628	402.865	1	0.772065
IL5	-0.145576	0.864524	0.127323	0.25289	0.132138	0.702957	-0.397338	0.103133	386.63	402.867	1	0.772065
TTR	-0.151324	0.859569	0.132389	0.25303	0.132133	0.704771	-0.412885	0.107356	386.632	402.868	1	0.772065
FABP1	0.178866	1.19586	0.15649	0.253043	0.132109	0.704273	-0.128314	0.486807	386.639	402.875	1	0.772065
MCEE	-0.146954	0.863333	0.128699	0.253517	0.132123	0.70591	-0.401268	0.104579	386.635	402.871	1	0.772065
LACTB2	0.169738	1.18499	0.148783	0.253934	0.132106	0.705234	-0.121562	0.463257	386.64	402.876	1	0.772065
CST7	0.1706	1.18602	0.149626	0.254214	0.132102	0.706123	-0.122239	0.46588	386.641	402.877	1	0.772065
VEGFC	0.160524	1.17413	0.140851	0.254423	0.132102	0.703383	-0.114895	0.438566	386.641	402.877	1	0.772065
ARF6	0.145736	1.15689	0.127916	0.254574	0.132102	0.702601	-0.104265	0.398416	386.641	402.877	1	0.772065
MAP2K6	-0.147303	0.863032	0.129398	0.254963	0.132095	0.706159	-0.402991	0.105588	386.643	402.879	1	0.772065
PDGFRA	-0.149781	0.860896	0.131606	0.255079	0.132102	0.70655	-0.410269	0.107006	386.641	402.877	1	0.772065
SNAP29	-0.161767	0.850639	0.142198	0.255281	0.1321	0.706159	-0.443524	0.11559	386.641	402.878	1	0.772065
PCSK7	0.155223	1.16792	0.136549	0.255639	0.132084	0.70502	-0.111557	0.425008	386.646	402.883	1	0.772065
DIPK2B	0.164563	1.17888	0.144828	0.255846	0.132061	0.703241	-0.119479	0.449867	386.653	402.889	1	0.772065
ACAA1	0.145565	1.15669	0.128182	0.256119	0.132082	0.702921	-0.104572	0.399377	386.647	402.883	1	0.772065
LYPD8	-0.150781	0.860036	0.13281	0.256243	0.132077	0.700964	-0.413574	0.108505	386.648	402.884	1	0.772065
RNASET2	0.171184	1.18671	0.150784	0.256252	0.132061	0.704095	-0.12412	0.468608	386.653	402.889	1	0.772065
IGBP1	-0.147221	0.863103	0.12972	0.256411	0.132069	0.70591	-0.403696	0.106261	386.65	402.887	1	0.772065
PPP1R2	0.167498	1.18234	0.147605	0.256472	0.132053	0.703383	-0.121776	0.458489	386.655	402.891	1	0.772065
OGA	0.146638	1.15793	0.129313	0.256806	0.132063	0.706941	-0.10598	0.402303	386.652	402.889	1	0.772065
PAFAH2	-0.152198	0.858818	0.134223	0.25683	0.132071	0.705945	-0.417897	0.109551	386.65	402.886	1	0.772065
PON3	0.151167	1.16319	0.133465	0.257369	0.132054	0.70349	-0.10946	0.415153	386.655	402.891	1	0.772895
DUSP29	-0.146226	0.863962	0.129559	0.259047	0.132016	0.703383	-0.402094	0.107126	386.666	402.902	1	0.773242
PXDNL	0.148735	1.16037	0.131815	0.25917	0.132013	0.706479	-0.109081	0.409104	386.667	402.903	1	0.773242
PGLYRP1	0.173984	1.19004	0.154197	0.259182	0.132011	0.706479	-0.127677	0.478484	386.667	402.903	1	0.773242
MYL6B	0.144491	1.15545	0.128115	0.259395	0.132025	0.705269	-0.105286	0.39837	386.663	402.899	1	0.773242
CA5A	0.147599	1.15905	0.130958	0.259713	0.132011	0.707084	-0.10813	0.406675	386.667	402.904	1	0.773242
OTOA	0.147163	1.15854	0.130675	0.260092	0.132007	0.711175	-0.107836	0.405734	386.668	402.905	1	0.773242
CIAPIN1	0.164215	1.17847	0.145919	0.260425	0.131989	0.706016	-0.121141	0.452198	386.673	402.91	1	0.773242
MTSS1	0.148286	1.15985	0.131868	0.260798	0.131988	0.705447	-0.109336	0.408821	386.674	402.91	1	0.773242
BTD	0.165682	1.1802	0.147584	0.261594	0.131949	0.703739	-0.124056	0.456086	386.685	402.921	1	0.773242
TANK	-0.148349	0.86213	0.1322	0.261796	0.131971	0.708044	-0.409662	0.109825	386.679	402.915	1	0.773242
MAP2	0.146726	1.15804	0.130754	0.261796	0.131986	0.702387	-0.107902	0.406074	386.674	402.911	1	0.773242
PTGR1	-0.157821	0.854003	0.140641	0.261798	0.131985	0.70591	-0.436636	0.116133	386.675	402.911	1	0.773242
LHPP	-0.162625	0.84991	0.144964	0.261936	0.131965	0.706692	-0.448988	0.120719	386.681	402.917	1	0.773242
EFEMP1	0.172595	1.18838	0.153922	0.262153	0.131946	0.705056	-0.129138	0.475748	386.686	402.922	1	0.773242
CLTA	-0.142671	0.86704	0.127255	0.262227	0.131959	0.709752	-0.394122	0.106113	386.682	402.919	1	0.773242
NPL	-0.146709	0.863546	0.131002	0.262756	0.131958	0.70655	-0.406068	0.108959	386.682	402.919	1	0.773242
CKMT1A	-0.148988	0.861579	0.1331	0.262983	0.131947	0.704202	-0.411974	0.111069	386.686	402.922	1	0.773242
VASN	0.167213	1.18201	0.149466	0.263253	0.131923	0.704913	-0.126021	0.461529	386.693	402.929	1	0.773242
GGH	0.149734	1.16153	0.13388	0.26339	0.131932	0.70381	-0.112269	0.413974	386.69	402.926	1	0.773242
CDC26	0.147716	1.15918	0.132171	0.263732	0.131935	0.703312	-0.110455	0.408965	386.689	402.926	1	0.773242
KHK	0.15722	1.17025	0.140739	0.263952	0.13193	0.704131	-0.117744	0.43543	386.69	402.927	1	0.773242
CSF3	-0.141467	0.868084	0.126639	0.263955	0.131931	0.706586	-0.391839	0.10593	386.69	402.927	1	0.773242
SEMA4C	0.1489	1.16056	0.133416	0.264399	0.131919	0.704095	-0.111917	0.412422	386.694	402.93	1	0.773242
PECR	-0.147465	0.862893	0.13214	0.264431	0.131929	0.705696	-0.409296	0.11036	386.691	402.927	1	0.773242
SNRPB2	0.145598	1.15673	0.13051	0.26459	0.131919	0.707439	-0.109406	0.403673	386.694	402.93	1	0.773242
ANXA11	-0.145456	0.864628	0.130438	0.264792	0.131911	0.704273	-0.403097	0.109581	386.696	402.933	1	0.773242
HMOX1	0.163229	1.17731	0.146379	0.264803	0.131898	0.704131	-0.123694	0.451436	386.7	402.936	1	0.773242
AOC3	-0.162337	0.850154	0.145605	0.264887	0.131922	0.708009	-0.450669	0.121648	386.693	402.929	1	0.773242
TIMP1	0.175187	1.19147	0.157202	0.265104	0.131888	0.70502	-0.133283	0.484645	386.703	402.939	1	0.773242
ITPR1	0.143959	1.15484	0.129442	0.266074	0.131896	0.706052	-0.108745	0.400083	386.7	402.937	1	0.775303
CD55	-0.15816	0.853713	0.142325	0.266455	0.131893	0.708827	-0.439922	0.119462	386.701	402.938	1	0.775323
APOM	0.146958	1.1583	0.132367	0.266899	0.131887	0.703419	-0.111129	0.4092	386.703	402.939	1	0.775323
C1QTNF9	0.150984	1.16298	0.136007	0.26695	0.131876	0.704166	-0.114764	0.419837	386.706	402.943	1	0.775323
MRPL58	-0.143476	0.866342	0.129294	0.267135	0.131875	0.707012	-0.399144	0.109046	386.707	402.943	1	0.775323
CEP20	0.142241	1.15286	0.128305	0.267594	0.131869	0.705981	-0.10821	0.396205	386.708	402.945	1	0.775518
ADGRE2	-0.165204	0.847721	0.149059	0.267729	0.131884	0.708827	-0.461057	0.124694	386.704	402.94	1	0.775518
MYO9B	-0.141938	0.867675	0.128359	0.26882	0.131837	0.704344	-0.395471	0.109179	386.718	402.954	1	0.777087
CMC1	0.148448	1.16003	0.134288	0.268969	0.131834	0.704664	-0.114242	0.413504	386.718	402.955	1	0.777087
BEX3	0.145358	1.15645	0.131519	0.269063	0.131838	0.697157	-0.111632	0.405284	386.717	402.954	1	0.777087
NECTIN4	-0.153656	0.857567	0.139212	0.269699	0.131824	0.70776	-0.429059	0.118571	386.721	402.958	1	0.777721
CEND1	-0.153003	0.858127	0.138653	0.269811	0.131818	0.706194	-0.426773	0.118296	386.723	402.959	1	0.777721
PEBP1	-0.165694	0.847306	0.150236	0.270075	0.131842	0.707368	-0.463778	0.126504	386.716	402.953	1	0.777721
PIKFYVE	0.142286	1.15291	0.129295	0.271123	0.131809	0.709147	-0.110007	0.398322	386.726	402.962	1	0.779976
MTHFSD	-0.142399	0.867275	0.129614	0.271926	0.131784	0.703206	-0.398427	0.111071	386.733	402.969	1	0.781056
LRG1	0.158099	1.17128	0.144079	0.272506	0.131766	0.703312	-0.124138	0.442255	386.738	402.975	1	0.781056
CENPJ	-0.147222	0.863103	0.134214	0.272678	0.131778	0.703633	-0.412734	0.114835	386.735	402.971	1	0.781056
IGLC2	-0.175016	0.839443	0.159621	0.272883	0.131806	0.706514	-0.49258	0.134499	386.726	402.963	1	0.781056
CYP24A1	0.139753	1.14999	0.127573	0.273309	0.131766	0.703348	-0.109423	0.39211	386.738	402.975	1	0.781056
GP6	0.147844	1.15933	0.135109	0.27384	0.131766	0.706728	-0.115477	0.415611	386.738	402.974	1	0.781056
SEPTIN7	0.144121	1.15502	0.131725	0.273911	0.131753	0.702708	-0.113295	0.404497	386.742	402.978	1	0.781056
CD248	-0.159015	0.852984	0.145366	0.274001	0.131768	0.70929	-0.447268	0.123983	386.737	402.974	1	0.781056
NFX1	0.144008	1.15489	0.131662	0.274056	0.13176	0.704949	-0.112777	0.404861	386.74	402.976	1	0.781056
CTRB1	-0.145761	0.864364	0.133359	0.274393	0.131744	0.707582	-0.409386	0.114836	386.744	402.981	1	0.781056
IL3RA	0.145924	1.15711	0.133514	0.274418	0.131746	0.704913	-0.114843	0.409909	386.744	402.98	1	0.781056
IL1R2	0.156724	1.16967	0.143567	0.274992	0.131724	0.702423	-0.124392	0.439894	386.75	402.987	1	0.781933
GET3	0.143663	1.1545	0.131717	0.275408	0.131731	0.707617	-0.113477	0.40431	386.748	402.985	1	0.782188
NUDC	0.158009	1.17118	0.144932	0.275613	0.131731	0.70438	-0.124715	0.444938	386.748	402.985	1	0.782188
RPS10	0.142625	1.1533	0.131062	0.276495	0.131708	0.706301	-0.113499	0.401629	386.755	402.991	1	0.783001
ACRV1	0.141887	1.15245	0.130541	0.277075	0.131701	0.707866	-0.113012	0.400038	386.757	402.993	1	0.783001
RRM2	0.142349	1.15298	0.130988	0.277154	0.131699	0.707012	-0.113518	0.40136	386.758	402.994	1	0.783001
SAA4	0.147864	1.15936	0.136142	0.277435	0.131687	0.704522	-0.118484	0.416812	386.761	402.997	1	0.783001
DGCR6	-0.141835	0.867765	0.130701	0.277841	0.131684	0.704059	-0.40019	0.113618	386.762	402.998	1	0.783001
FEN1	-0.141943	0.86767	0.130821	0.277915	0.131679	0.70623	-0.400196	0.113986	386.763	403	1	0.783001
ATP2B4	0.14114	1.15159	0.130101	0.277988	0.131678	0.703063	-0.113352	0.39799	386.764	403	1	0.783001
TIMM8A	0.139482	1.14968	0.128583	0.278028	0.131687	0.703561	-0.111531	0.39407	386.761	402.997	1	0.783001
LTA4H	-0.142372	0.867298	0.131335	0.278346	0.131682	0.704059	-0.402203	0.113978	386.762	402.999	1	0.783148
TNF	-0.141927	0.867684	0.131053	0.27882	0.131668	0.706977	-0.400875	0.114187	386.766	403.003	1	0.783732
TNN	0.14856	1.16016	0.137475	0.279863	0.131654	0.706265	-0.119907	0.420453	386.771	403.007	1	0.785276
PDIA3	0.149231	1.16094	0.138143	0.280025	0.13164	0.702957	-0.121226	0.421799	386.775	403.011	1	0.785276
LDLRAP1	-0.141888	0.867719	0.131385	0.28017	0.131647	0.70591	-0.401727	0.114812	386.773	403.009	1	0.785276
DSG2	0.155243	1.16794	0.143962	0.280873	0.131618	0.706265	-0.127111	0.438847	386.781	403.017	1	0.786499
EFNB2	-0.151741	0.859211	0.140884	0.28145	0.131638	0.705127	-0.431073	0.122673	386.775	403.011	1	0.787043
PPIB	0.154364	1.16692	0.143364	0.281603	0.131613	0.702814	-0.126355	0.437224	386.782	403.019	1	0.787043
STX16	-0.140324	0.869077	0.130501	0.282253	0.131612	0.702957	-0.398467	0.11462	386.783	403.019	1	0.788098
IL13RA1	0.156255	1.16912	0.145396	0.282516	0.131604	0.703312	-0.128038	0.443494	386.785	403.021	1	0.788098
FAM3D	0.149214	1.16092	0.13901	0.283091	0.131599	0.707333	-0.122276	0.424035	386.786	403.023	1	0.788954
LARP1	0.144987	1.15602	0.135267	0.283784	0.131585	0.701533	-0.119339	0.412284	386.79	403.027	1	0.790139
PLA2G10	-0.142819	0.866911	0.133423	0.284428	0.131579	0.706265	-0.406926	0.117658	386.792	403.029	1	0.7909
SFTPA2	0.138329	1.14835	0.129273	0.284595	0.131572	0.706586	-0.114288	0.393955	386.794	403.031	1	0.7909
UHRF2	0.146338	1.15759	0.137004	0.285462	0.131573	0.704593	-0.120452	0.418116	386.794	403.03	1	0.791889
PSAP	-0.14579	0.864339	0.13651	0.285529	0.131557	0.702636	-0.415643	0.120969	386.799	403.035	1	0.791889
USO1	0.140127	1.15042	0.13135	0.286054	0.131553	0.704059	-0.116245	0.400132	386.8	403.036	1	0.791889
IGSF9	0.142872	1.15358	0.134014	0.286378	0.131535	0.705945	-0.119442	0.407308	386.805	403.041	1	0.791889
HGFAC	0.151611	1.16371	0.142293	0.286654	0.131528	0.704095	-0.127064	0.432276	386.807	403.043	1	0.791889
ID4	-0.136133	0.872727	0.12786	0.28701	0.131533	0.703846	-0.388944	0.113671	386.805	403.042	1	0.791889
CD164	0.147707	1.15917	0.138779	0.287179	0.13152	0.704522	-0.124078	0.42142	386.809	403.046	1	0.791889
PGLYRP4	-0.137084	0.871897	0.128842	0.287344	0.131525	0.703526	-0.39164	0.114756	386.808	403.044	1	0.791889
TRIM25	0.137671	1.1476	0.129402	0.287372	0.131524	0.704344	-0.115299	0.39334	386.808	403.044	1	0.791889
TBCB	0.137955	1.14792	0.130083	0.288913	0.131506	0.70591	-0.115971	0.395375	386.813	403.05	1	0.79498
VTA1	-0.13883	0.870376	0.130942	0.289035	0.131506	0.706016	-0.39811	0.116675	386.813	403.05	1	0.79498
MPHOSPH8	-0.137994	0.871104	0.13032	0.289652	0.131496	0.705874	-0.396076	0.116283	386.816	403.053	1	0.795349
NHLRC3	0.148115	1.15965	0.139895	0.289709	0.131481	0.704024	-0.125702	0.424225	386.82	403.057	1	0.795349
TMPRSS11D	-0.137956	0.871137	0.130856	0.291763	0.131456	0.704842	-0.39674	0.117725	386.828	403.064	1	0.799922
NXPH1	0.146718	1.15803	0.139211	0.291918	0.131445	0.702209	-0.125827	0.421339	386.831	403.068	1	0.799922
SPRING1	0.139156	1.1493	0.132116	0.292208	0.131448	0.702494	-0.11902	0.400203	386.83	403.067	1	0.799969
C1QTNF1	0.150358	1.16225	0.142961	0.292917	0.131428	0.705376	-0.129591	0.432327	386.836	403.072	1	0.800732
NUBP1	-0.141231	0.868289	0.134314	0.29303	0.131427	0.706408	-0.40606	0.121694	386.836	403.073	1	0.800732
CRISP2	0.148221	1.15977	0.141232	0.293956	0.131425	0.705305	-0.12738	0.427584	386.837	403.073	1	0.801747
PRKCQ	-0.137177	0.871816	0.130792	0.294264	0.131411	0.706621	-0.395355	0.118613	386.841	403.077	1	0.801747
EXTL1	-0.137753	0.871314	0.131343	0.294269	0.131414	0.70285	-0.397252	0.118985	386.84	403.076	1	0.801747
CKAP4	0.153363	1.16575	0.146294	0.294491	0.131397	0.704985	-0.133487	0.441349	386.845	403.081	1	0.801747
VMO1	0.143174	1.15393	0.136661	0.294795	0.131425	0.705234	-0.122812	0.414616	386.837	403.073	1	0.80183
CRHR1	-0.135907	0.872924	0.12986	0.295299	0.131399	0.708436	-0.392494	0.117839	386.844	403.081	1	0.802131
SPTLC1	-0.133926	0.874655	0.128138	0.295945	0.13139	0.708329	-0.387234	0.11642	386.847	403.083	1	0.802131
MAD1L1	0.140304	1.15062	0.134285	0.296104	0.131401	0.706159	-0.121176	0.406667	386.844	403.08	1	0.802131
CD69	0.157175	1.1702	0.150451	0.296165	0.131382	0.704985	-0.137096	0.454394	386.849	403.086	1	0.802131
SLC13A1	0.138025	1.148	0.132148	0.296268	0.131386	0.704059	-0.120063	0.399308	386.848	403.085	1	0.802131
ALDH1A1	-0.14217	0.867474	0.136336	0.297047	0.131375	0.70776	-0.411819	0.123967	386.851	403.088	1	0.8035
BRK1	-0.136929	0.872032	0.131412	0.297417	0.131361	0.706621	-0.396386	0.120134	386.855	403.092	1	0.803764
C3	0.159336	1.17273	0.153281	0.298572	0.131334	0.702921	-0.141189	0.461272	386.863	403.099	1	0.805151
STAB2	0.147894	1.15939	0.142296	0.298646	0.13134	0.702316	-0.130649	0.428672	386.861	403.098	1	0.805151
LRRC25	-0.138122	0.870993	0.133118	0.299461	0.131334	0.704344	-0.401113	0.121956	386.863	403.1	1	0.805151
MCAM	-0.144643	0.865331	0.139426	0.299541	0.131331	0.704486	-0.420121	0.12797	386.864	403.101	1	0.805151
PENK	-0.138765	0.870432	0.133897	0.300036	0.131326	0.703988	-0.403555	0.122869	386.865	403.102	1	0.805151
BMP10	0.133042	1.1423	0.128401	0.300135	0.131328	0.702032	-0.117565	0.387102	386.865	403.101	1	0.805151
PLA2G15	0.143543	1.15436	0.138665	0.300586	0.131321	0.703134	-0.127141	0.418016	386.867	403.103	1	0.805151
AMY2A	-0.154829	0.856562	0.149645	0.300838	0.13132	0.705518	-0.450911	0.136949	386.867	403.104	1	0.805151
CHGB	0.133111	1.14238	0.128762	0.301239	0.131309	0.705376	-0.118347	0.387826	386.87	403.107	1	0.805151
PALLD	0.137099	1.14694	0.132619	0.30124	0.131308	0.704237	-0.12199	0.399324	386.871	403.107	1	0.805151
IDO1	-0.136654	0.872272	0.132206	0.301303	0.131305	0.70502	-0.39794	0.121699	386.871	403.108	1	0.805151
CA12	0.137516	1.14742	0.133101	0.301527	0.131303	0.704629	-0.12257	0.400757	386.872	403.109	1	0.805151
C9orf40	-0.13219	0.876174	0.127971	0.30162	0.131298	0.706977	-0.38483	0.118021	386.874	403.11	1	0.805151
HCG22	0.13485	1.14437	0.130606	0.301839	0.13129	0.705661	-0.120863	0.392461	386.876	403.112	1	0.805151
HRAS	-0.13473	0.873952	0.130542	0.302034	0.131296	0.705945	-0.392901	0.120241	386.874	403.111	1	0.805151
CDH2	-0.140338	0.869064	0.136191	0.3028	0.131286	0.705696	-0.409851	0.12557	386.877	403.113	1	0.806463
CASQ2	0.134206	1.14363	0.130406	0.303412	0.131279	0.705589	-0.120292	0.392416	386.879	403.116	1	0.807362
LSP1	0.132741	1.14195	0.129257	0.304441	0.131261	0.702601	-0.119627	0.388493	386.884	403.121	1	0.807965
CSPG4	0.150003	1.16184	0.146161	0.304758	0.131227	0.701889	-0.137538	0.437063	386.894	403.13	1	0.807965
SOX2	-0.132426	0.875968	0.129131	0.305119	0.131241	0.704949	-0.387214	0.120309	386.89	403.126	1	0.807965
L1CAM	-0.136198	0.87267	0.133048	0.305988	0.131238	0.707012	-0.3995	0.123592	386.891	403.127	1	0.807965
KIF20B	-0.134932	0.873775	0.131812	0.305991	0.131233	0.706514	-0.395293	0.122667	386.892	403.129	1	0.807965
EPHB6	-0.144895	0.865113	0.141564	0.306056	0.131242	0.707155	-0.425222	0.131091	386.89	403.126	1	0.807965
MTUS1	-0.135359	0.873402	0.13235	0.306434	0.131228	0.705056	-0.396943	0.123251	386.894	403.13	1	0.807965
CRNN	-0.130483	0.877671	0.127659	0.306723	0.131223	0.702601	-0.382904	0.11899	386.895	403.132	1	0.807965
COLEC12	-0.144007	0.865881	0.140894	0.306736	0.131223	0.704309	-0.422446	0.131279	386.895	403.132	1	0.807965
ENTPD2	0.135234	1.1448	0.132393	0.307038	0.131219	0.701	-0.123483	0.397027	386.896	403.133	1	0.807965
USP47	0.135156	1.14472	0.132418	0.307405	0.131216	0.705945	-0.12338	0.39705	386.897	403.134	1	0.807965
CLASP1	0.131355	1.14037	0.128767	0.307679	0.131212	0.701996	-0.120041	0.386022	386.898	403.135	1	0.807965
NUDT10	-0.131506	0.876774	0.128943	0.307789	0.131209	0.705518	-0.386451	0.120328	386.899	403.136	1	0.807965
CLINT1	0.137947	1.14791	0.135267	0.307819	0.131207	0.705056	-0.126361	0.405207	386.9	403.136	1	0.807965
CHM	0.134341	1.14378	0.131783	0.308008	0.1312	0.702565	-0.123415	0.394519	386.902	403.138	1	0.807965
CNTF	0.132297	1.14145	0.129784	0.308031	0.131202	0.704985	-0.121411	0.388699	386.901	403.138	1	0.807965
DNAJC9	-0.135049	0.873673	0.132748	0.308997	0.13119	0.703134	-0.397349	0.124262	386.905	403.141	1	0.809298
PDZD2	-0.131481	0.876796	0.12928	0.309139	0.131184	0.703561	-0.386812	0.121402	386.907	403.143	1	0.809298
NXPE4	0.133086	1.14235	0.130918	0.309365	0.131184	0.704273	-0.122738	0.391816	386.907	403.143	1	0.809298
PLAU	0.148798	1.16044	0.146563	0.309986	0.131147	0.703953	-0.139695	0.436365	386.917	403.154	1	0.809383
RGS8	0.1318	1.14088	0.129857	0.310123	0.131171	0.70317	-0.12203	0.388236	386.91	403.147	1	0.809383
LACRT	0.135074	1.14462	0.133257	0.310758	0.131165	0.701889	-0.125131	0.398537	386.912	403.148	1	0.809383
FAP	-0.145871	0.864269	0.143911	0.310765	0.131153	0.708791	-0.429656	0.136085	386.915	403.152	1	0.809383
LRRN1	-0.138045	0.87106	0.136192	0.310772	0.131165	0.707866	-0.407262	0.127921	386.912	403.149	1	0.809383
SERPINB6	-0.142109	0.867526	0.140397	0.311444	0.131153	0.706265	-0.419493	0.132183	386.915	403.152	1	0.810415
PGF	0.189009	1.20805	0.187172	0.312585	0.13111	0.705554	-0.179404	0.556593	386.928	403.164	1	0.812665
TXLNA	-0.14525	0.864806	0.144203	0.313809	0.131131	0.7047	-0.431222	0.13559	386.922	403.158	1	0.813831
KLK15	-0.132456	0.875941	0.131556	0.31401	0.131109	0.704878	-0.392142	0.12506	386.928	403.165	1	0.813831
IGFBPL1	0.145101	1.15616	0.144139	0.314091	0.131109	0.70381	-0.136969	0.42948	386.928	403.165	1	0.813831
CXCL14	-0.129302	0.878708	0.128629	0.314782	0.131104	0.703099	-0.3836	0.122072	386.93	403.166	1	0.813831
KLB	-0.129522	0.878515	0.12889	0.314943	0.131096	0.702957	-0.383862	0.122725	386.932	403.168	1	0.813831
ACADM	-0.130983	0.877233	0.130483	0.315459	0.131093	0.703383	-0.388804	0.12406	386.933	403.169	1	0.813831
CCND2	0.131915	1.14101	0.131414	0.315468	0.13109	0.705589	-0.125139	0.391359	386.934	403.17	1	0.813831
FUOM	0.148872	1.16052	0.148343	0.315588	0.131071	0.700929	-0.142718	0.440268	386.939	403.176	1	0.813831
HRG	0.145396	1.1565	0.144914	0.315704	0.131078	0.702352	-0.138811	0.430734	386.937	403.174	1	0.813831
CACNB1	0.130945	1.13991	0.13054	0.31581	0.131088	0.701676	-0.124216	0.388776	386.934	403.171	1	0.813831
BANK1	-0.131843	0.876479	0.131605	0.316435	0.131077	0.707226	-0.391749	0.12552	386.937	403.174	1	0.813831
KLK7	-0.135644	0.873154	0.135457	0.316642	0.131079	0.708187	-0.403656	0.12892	386.937	403.173	1	0.813831
CCL16	0.151107	1.16312	0.150988	0.316929	0.131069	0.702708	-0.144259	0.449119	386.94	403.176	1	0.813831
CEP170	0.138913	1.14902	0.138865	0.317142	0.131076	0.70317	-0.131984	0.413867	386.938	403.174	1	0.813831
GTPBP2	-0.131121	0.877112	0.1311	0.317233	0.131063	0.704415	-0.389842	0.125442	386.941	403.178	1	0.813831
CD226	0.131267	1.14027	0.131307	0.317458	0.131068	0.708115	-0.125112	0.391001	386.94	403.176	1	0.813831
PDCD5	0.147909	1.15941	0.14834	0.318718	0.131038	0.703597	-0.142719	0.440128	386.949	403.185	1	0.81635
ACOX1	-0.129253	0.878752	0.129841	0.319506	0.131039	0.704309	-0.38627	0.124332	386.948	403.185	1	0.817657
ITGBL1	0.150711	1.16266	0.15162	0.320219	0.13101	0.701818	-0.146902	0.448988	386.957	403.193	1	0.817742
CPA4	-0.15074	0.860072	0.151655	0.320241	0.131033	0.709005	-0.451161	0.145003	386.95	403.187	1	0.817742
CDON	0.142747	1.15344	0.143711	0.320565	0.131008	0.703277	-0.139161	0.425693	386.958	403.194	1	0.817742
BAMBI	-0.137868	0.871214	0.138823	0.320651	0.131026	0.707155	-0.412672	0.13292	386.952	403.189	1	0.817742
PSRC1	-0.131874	0.876451	0.132885	0.321006	0.131017	0.703775	-0.39476	0.127687	386.955	403.191	1	0.81794
LILRB4	0.134081	1.14349	0.135221	0.321408	0.131006	0.706301	-0.13043	0.401138	386.958	403.194	1	0.818257
CALCOCO2	0.132831	1.14206	0.134235	0.322398	0.130997	0.704593	-0.129393	0.398382	386.961	403.197	1	0.819623
MRPL24	0.129297	1.13803	0.13083	0.323013	0.130988	0.706123	-0.126261	0.387908	386.963	403.2	1	0.819623
RAB37	-0.128577	0.879346	0.13013	0.32312	0.130987	0.70438	-0.385805	0.125586	386.964	403.2	1	0.819623
CNPY4	0.142797	1.1535	0.144635	0.323499	0.130967	0.704771	-0.140869	0.427643	386.969	403.206	1	0.819623
F2R	-0.140656	0.868788	0.142535	0.323732	0.130976	0.705376	-0.422321	0.137948	386.967	403.203	1	0.819623
PADI2	0.129563	1.13833	0.131396	0.32411	0.130975	0.702672	-0.126949	0.389613	386.967	403.203	1	0.819623
RYR1	0.128899	1.13758	0.130874	0.324668	0.13096	0.701498	-0.127034	0.387238	386.971	403.208	1	0.819623
CCN3	-0.145735	0.864386	0.148007	0.324795	0.130972	0.70687	-0.439043	0.142576	386.968	403.204	1	0.819623
IL17RA	-0.143911	0.865965	0.146172	0.324855	0.130976	0.707404	-0.434092	0.140423	386.967	403.203	1	0.819623
PRDX5	-0.125838	0.881757	0.127964	0.325416	0.130951	0.704309	-0.378595	0.124381	386.974	403.21	1	0.819623
MUC16	0.130607	1.13952	0.132821	0.325444	0.130955	0.705305	-0.128805	0.393434	386.973	403.209	1	0.819623
MEPE	0.151159	1.16318	0.153731	0.325476	0.130936	0.704735	-0.150658	0.453541	386.978	403.215	1	0.819623
FOLH1	0.126541	1.1349	0.128718	0.325565	0.130951	0.704202	-0.124986	0.38086	386.974	403.21	1	0.819623
SMS	-0.126654	0.881038	0.128935	0.325947	0.13094	0.703739	-0.381062	0.125708	386.977	403.214	1	0.819882
C1RL	0.143154	1.15391	0.145953	0.326679	0.130926	0.702743	-0.142848	0.430777	386.981	403.218	1	0.820803
TNFRSF13B	0.151728	1.16384	0.154756	0.326871	0.130911	0.702138	-0.1526	0.455604	386.985	403.222	1	0.820803
SERPINB8	-0.134991	0.873724	0.137779	0.3272	0.130931	0.705091	-0.407433	0.134049	386.98	403.216	1	0.820928
LMNB1	-0.128091	0.879773	0.130889	0.327765	0.13092	0.703633	-0.386638	0.127676	386.983	403.219	1	0.821647
COX6B1	0.129014	1.13771	0.131988	0.328338	0.130912	0.704664	-0.128917	0.389854	386.985	403.222	1	0.822382
TNFSF13	0.15646	1.16936	0.160293	0.32902	0.130885	0.704202	-0.158448	0.471542	386.993	403.229	1	0.823157
LBR	0.152438	1.16467	0.156239	0.329228	0.130878	0.702992	-0.1549	0.459109	386.995	403.231	1	0.823157
MFAP3	0.125986	1.13427	0.129196	0.329487	0.130896	0.701925	-0.126592	0.381386	386.99	403.226	1	0.823157
RILPL2	0.126244	1.13456	0.129719	0.330451	0.130882	0.703668	-0.127396	0.3825	386.994	403.23	1	0.824867
PGM2	0.128471	1.13709	0.13218	0.331081	0.130879	0.703455	-0.129496	0.390048	386.995	403.231	1	0.825223
SART1	-0.12716	0.880593	0.130851	0.331155	0.130877	0.708863	-0.386139	0.12833	386.995	403.232	1	0.825223
MANSC1	-0.134645	0.874026	0.13869	0.331631	0.130867	0.706265	-0.408672	0.136466	386.998	403.235	1	0.82571
CDCP1	0.139338	1.14951	0.143933	0.333007	0.130845	0.702743	-0.142307	0.423572	387.005	403.241	1	0.826815
SIAE	0.123641	1.13161	0.127747	0.333114	0.130852	0.703099	-0.12564	0.376488	387.002	403.239	1	0.826815
KLKB1	0.133412	1.14272	0.137967	0.333551	0.130835	0.702103	-0.136802	0.405546	387.008	403.244	1	0.826815
NFYA	0.124499	1.13258	0.128778	0.333661	0.130839	0.704593	-0.127283	0.379021	387.006	403.243	1	0.826815
TNFSF14	-0.133168	0.875318	0.137795	0.333836	0.130842	0.705447	-0.405976	0.135758	387.005	403.242	1	0.826815
NOS1	0.140114	1.15041	0.145007	0.333913	0.130819	0.702921	-0.144877	0.425235	387.012	403.249	1	0.826815
TNFSF9	-0.132481	0.875919	0.137275	0.334505	0.13083	0.703206	-0.403832	0.135653	387.009	403.245	1	0.826815
GAL	0.14186	1.15242	0.147182	0.335127	0.130813	0.704344	-0.146442	0.432071	387.014	403.25	1	0.826815
DBH	0.125393	1.13359	0.130108	0.335166	0.130821	0.702992	-0.128779	0.382666	387.011	403.248	1	0.826815
SHD	0.12559	1.13382	0.130452	0.335686	0.130809	0.702458	-0.129717	0.383092	387.015	403.252	1	0.826815
RALB	-0.122342	0.884845	0.127081	0.335693	0.130812	0.703668	-0.373508	0.126127	387.014	403.251	1	0.826815
FGF16	-0.127687	0.880129	0.13274	0.336083	0.13081	0.701142	-0.390241	0.131512	387.015	403.251	1	0.826815
MSTN	0.127054	1.13548	0.132113	0.336195	0.130804	0.703419	-0.131309	0.387979	387.016	403.253	1	0.826815
ARSB	0.126132	1.13443	0.131191	0.336333	0.130806	0.703917	-0.130174	0.385561	387.016	403.252	1	0.826815
SFTPD	0.132688	1.14189	0.138046	0.336457	0.130803	0.701178	-0.137016	0.405421	387.017	403.253	1	0.826815
GPR158	-0.128833	0.87912	0.134067	0.33657	0.130801	0.706799	-0.393698	0.133199	387.017	403.254	1	0.826815
ENPP5	-0.126426	0.881239	0.131716	0.337136	0.130792	0.706835	-0.386589	0.131092	387.02	403.256	1	0.827517
RTBDN	0.134773	1.14428	0.140611	0.337818	0.130774	0.70253	-0.140907	0.411727	387.025	403.261	1	0.828499
SOX9	-0.124219	0.883187	0.129787	0.338517	0.130771	0.705269	-0.380316	0.129754	387.026	403.262	1	0.829521
MB	0.149315	1.16104	0.156408	0.339754	0.13073	0.702316	-0.159363	0.455682	387.038	403.274	1	0.831861
SLC1A4	-0.130055	0.878047	0.136339	0.340132	0.130755	0.708151	-0.399671	0.136305	387.03	403.267	1	0.83203
ERBIN	0.126189	1.1345	0.132358	0.340389	0.130752	0.704309	-0.132407	0.387954	387.031	403.268	1	0.83203
FUS	0.125737	1.13398	0.131983	0.340752	0.130749	0.702779	-0.131933	0.386827	387.032	403.269	1	0.832226
TIE1	-0.132593	0.875821	0.139431	0.341626	0.130733	0.706906	-0.408126	0.14004	387.037	403.273	1	0.833327
ACHE	0.126999	1.13542	0.133616	0.341869	0.130733	0.701213	-0.134045	0.391167	387.037	403.274	1	0.833327
GFER	-0.132902	0.87555	0.13988	0.342052	0.130734	0.705661	-0.409776	0.139982	387.037	403.273	1	0.833327
ECSCR	-0.121549	0.885548	0.128219	0.343142	0.130713	0.699932	-0.374719	0.12921	387.043	403.279	1	0.834986
AMDHD2	-0.13303	0.875439	0.140434	0.343499	0.13072	0.70349	-0.411443	0.140514	387.041	403.277	1	0.834986
PHLDB1	0.122834	1.1307	0.129694	0.343584	0.130709	0.704558	-0.130684	0.379151	387.044	403.28	1	0.834986
RNF4	-0.122325	0.884861	0.129518	0.344933	0.13069	0.70349	-0.378092	0.130914	387.049	403.286	1	0.837573
UMOD	0.119142	1.12653	0.126357	0.345731	0.13069	0.703063	-0.127173	0.369603	387.05	403.286	1	0.837753
LMNB2	-0.12575	0.881835	0.133375	0.345767	0.130676	0.705945	-0.388962	0.135431	387.054	403.29	1	0.837753
RAB6A	0.126184	1.13449	0.13397	0.346255	0.130671	0.701356	-0.136016	0.390576	387.055	403.292	1	0.837753
PCDH12	0.12423	1.13228	0.131935	0.346395	0.13067	0.702814	-0.133832	0.384666	387.055	403.292	1	0.837753
CD300A	0.143577	1.1544	0.152506	0.346475	0.130666	0.702743	-0.15506	0.444347	387.056	403.293	1	0.837753
SCAMP3	-0.132265	0.876109	0.140561	0.346715	0.130668	0.705661	-0.409902	0.142529	387.056	403.292	1	0.837753
LY9	0.12895	1.13763	0.13716	0.347142	0.130667	0.701142	-0.138811	0.400426	387.056	403.292	1	0.838095
CLEC4G	0.122082	1.12985	0.13028	0.348723	0.13064	0.700644	-0.132819	0.379276	387.064	403.3	1	0.839704
COL5A1	0.135974	1.14565	0.145163	0.348912	0.130638	0.702779	-0.148002	0.422507	387.064	403.301	1	0.839704
EPS8L2	0.141861	1.15242	0.151542	0.349212	0.130625	0.703348	-0.155483	0.439888	387.068	403.305	1	0.839704
FETUB	0.129674	1.13846	0.138558	0.349334	0.130638	0.700929	-0.14087	0.403728	387.064	403.301	1	0.839704
CEACAM5	-0.123243	0.884048	0.131754	0.349579	0.130631	0.706372	-0.383585	0.134425	387.066	403.303	1	0.839704
POLR2F	0.137206	1.14706	0.146736	0.349761	0.130624	0.705838	-0.150138	0.426475	387.068	403.305	1	0.839704
RAB11FIP3	-0.118947	0.887855	0.127225	0.349822	0.130626	0.704771	-0.370093	0.129966	387.068	403.304	1	0.839704
CA14	-0.127894	0.879947	0.136871	0.350091	0.130627	0.704878	-0.398479	0.139496	387.068	403.304	1	0.839704
GALNT10	0.139303	1.14947	0.149176	0.350397	0.130614	0.702494	-0.152992	0.433054	387.071	403.308	1	0.839754
RPGR	-0.123019	0.884247	0.132126	0.351816	0.130601	0.705874	-0.383887	0.135519	387.075	403.312	1	0.842468
GMPR	-0.117764	0.888906	0.126559	0.35211	0.130603	0.704273	-0.36802	0.129377	387.075	403.311	1	0.842487
EDEM2	-0.122587	0.884629	0.131982	0.352986	0.130587	0.702067	-0.383078	0.135618	387.079	403.316	1	0.843472
NAMPT	0.122241	1.13003	0.13164	0.353095	0.130589	0.706372	-0.134965	0.382511	387.079	403.315	1	0.843472
DSCAM	0.12761	1.13611	0.137647	0.353885	0.130573	0.701996	-0.141956	0.399169	387.083	403.32	1	0.844246
MMP9	-0.121972	0.885173	0.131639	0.354153	0.130572	0.702708	-0.381963	0.135687	387.084	403.32	1	0.844246
FH	0.12104	1.12867	0.130667	0.354279	0.130577	0.705589	-0.134035	0.379453	387.082	403.319	1	0.844246
ITPRIP	0.119816	1.12729	0.129768	0.355845	0.130551	0.703099	-0.134124	0.376024	387.09	403.326	1	0.844496
RBM25	0.125452	1.13366	0.136012	0.356342	0.130544	0.704095	-0.140714	0.393739	387.092	403.328	1	0.844496
EIF2AK2	0.118075	1.12533	0.128035	0.35642	0.130543	0.702281	-0.132559	0.370723	387.092	403.328	1	0.844496
HMBS	-0.117177	0.889428	0.127111	0.35661	0.13054	0.7047	-0.36792	0.131706	387.093	403.329	1	0.844496
ROR1	0.131718	1.14079	0.142888	0.356619	0.13054	0.702743	-0.148057	0.413587	387.093	403.329	1	0.844496
TNFSF10	0.124758	1.13287	0.135405	0.356857	0.130543	0.702281	-0.139831	0.392447	387.092	403.329	1	0.844496
BRME1	0.118189	1.12546	0.128481	0.357628	0.130534	0.707297	-0.132733	0.372181	387.094	403.331	1	0.844496
DDHD2	-0.12104	0.885998	0.131651	0.357886	0.130532	0.70381	-0.381362	0.136028	387.095	403.332	1	0.844496
EXOSC10	-0.120357	0.886604	0.130976	0.358136	0.130524	0.702103	-0.378839	0.135805	387.097	403.334	1	0.844496
NUDT2	0.122277	1.13007	0.133177	0.358538	0.130517	0.703312	-0.138452	0.385087	387.099	403.336	1	0.844496
FGF7	0.122158	1.12993	0.133197	0.359078	0.130511	0.702885	-0.13848	0.384985	387.101	403.338	1	0.844496
COPB2	0.120234	1.12776	0.131167	0.359328	0.13051	0.702921	-0.136325	0.379291	387.102	403.338	1	0.844496
CXCL16	0.140377	1.15071	0.153465	0.360342	0.130493	0.703917	-0.160184	0.442901	387.106	403.343	1	0.844496
CDH22	-0.125265	0.882263	0.136999	0.360534	0.1305	0.705767	-0.396143	0.142184	387.104	403.341	1	0.844496
ENTPD5	0.119694	1.12715	0.130974	0.360781	0.13049	0.704486	-0.136651	0.378186	387.107	403.344	1	0.844496
IGHMBP2	-0.119034	0.887777	0.130404	0.361341	0.130485	0.707439	-0.376421	0.136067	387.109	403.345	1	0.844496
PODXL	-0.123448	0.883868	0.13527	0.361451	0.130487	0.703775	-0.390823	0.140838	387.108	403.345	1	0.844496
RGMB	-0.128403	0.879499	0.140732	0.361562	0.130487	0.706194	-0.406675	0.146435	387.108	403.345	1	0.844496
CCL21	-0.136489	0.872416	0.149606	0.361599	0.130489	0.705269	-0.432677	0.155402	387.108	403.344	1	0.844496
LXN	0.120518	1.12808	0.132108	0.361627	0.130485	0.700537	-0.137584	0.381624	387.109	403.345	1	0.844496
CFP	0.128268	1.13686	0.140684	0.361903	0.130475	0.70068	-0.147307	0.405795	387.112	403.348	1	0.844496
EIF2AK3	0.117251	1.1244	0.12864	0.362048	0.130476	0.702316	-0.134459	0.371214	387.111	403.348	1	0.844496
PCOLCE	0.136685	1.14647	0.149966	0.362063	0.130467	0.703099	-0.157651	0.431731	387.114	403.35	1	0.844496
CD59	-0.118111	0.888597	0.12972	0.362556	0.130469	0.703312	-0.374055	0.135762	387.113	403.35	1	0.844496
CR2	0.120215	1.12774	0.132063	0.362671	0.130472	0.701178	-0.137876	0.381254	387.113	403.349	1	0.844496
CD2	0.117778	1.12499	0.129492	0.363067	0.130463	0.704949	-0.13568	0.3733	387.115	403.352	1	0.844496
NPDC1	-0.126024	0.881594	0.138588	0.363169	0.130471	0.703704	-0.400449	0.144223	387.113	403.349	1	0.844496
FCGR3B	0.130263	1.13913	0.143331	0.36344	0.130459	0.703028	-0.150169	0.413185	387.116	403.353	1	0.844496
PKLR	0.11481	1.12166	0.126415	0.363773	0.13046	0.703739	-0.132103	0.364875	387.116	403.352	1	0.844496
GRN	0.13652	1.14628	0.150421	0.364096	0.13044	0.704664	-0.159013	0.432203	387.122	403.358	1	0.844496
RLN1	-0.117438	0.889196	0.129402	0.364121	0.130448	0.702138	-0.372591	0.136009	387.119	403.356	1	0.844496
NMT1	-0.115888	0.890575	0.127712	0.364186	0.130454	0.70253	-0.368502	0.133639	387.118	403.354	1	0.844496
TNC	0.135697	1.14534	0.149711	0.364727	0.130446	0.705554	-0.157012	0.431525	387.12	403.356	1	0.844496
WFIKKN1	0.121571	1.12927	0.13423	0.365101	0.130444	0.701996	-0.140566	0.387039	387.12	403.357	1	0.844496
OGT	0.121181	1.12883	0.133885	0.365406	0.130436	0.701	-0.140689	0.385468	387.123	403.359	1	0.844496
KRT14	0.121615	1.12932	0.134541	0.366034	0.130426	0.70438	-0.141845	0.387068	387.126	403.362	1	0.844496
GAD1	-0.124002	0.883378	0.137282	0.366384	0.130431	0.706194	-0.395617	0.143898	387.124	403.361	1	0.844496
FSHB	-0.125085	0.882422	0.138516	0.366509	0.130427	0.702885	-0.398968	0.145447	387.125	403.362	1	0.844496
GCG	0.119978	1.12747	0.132928	0.366747	0.130423	0.704273	-0.139772	0.382728	387.127	403.363	1	0.844496
PDGFB	0.119593	1.12704	0.132537	0.366875	0.13042	0.702032	-0.139637	0.381401	387.128	403.364	1	0.844496
GART	-0.119785	0.887111	0.132776	0.366972	0.130415	0.702067	-0.381701	0.140193	387.129	403.365	1	0.844496
KRT5	0.114539	1.12136	0.126981	0.367047	0.130421	0.704664	-0.133449	0.365736	387.127	403.364	1	0.844496
CRYGD	-0.12076	0.886247	0.13392	0.367199	0.130413	0.703739	-0.384977	0.141441	387.13	403.366	1	0.844496
EDDM3B	0.117723	1.12493	0.130679	0.367661	0.130409	0.702708	-0.137978	0.375565	387.131	403.367	1	0.844496
CBS	-0.118097	0.888609	0.131278	0.368333	0.130402	0.70655	-0.377261	0.138731	387.133	403.369	1	0.844496
GRHPR	-0.116243	0.890259	0.129287	0.368596	0.130401	0.701533	-0.371777	0.136469	387.133	403.37	1	0.844496
PTN	0.121838	1.12957	0.135516	0.368616	0.130397	0.702352	-0.143322	0.389148	387.134	403.371	1	0.844496
ATP1B4	0.117532	1.12472	0.130936	0.369384	0.13039	0.699826	-0.138525	0.376179	387.136	403.373	1	0.844496
PCDH9	0.126805	1.1352	0.14134	0.369632	0.13038	0.703775	-0.150368	0.405143	387.139	403.376	1	0.844496
CTRL	0.122844	1.13071	0.136954	0.369733	0.130387	0.701782	-0.144835	0.393271	387.137	403.374	1	0.844496
IGFBP1	0.135286	1.14486	0.150902	0.369977	0.130379	0.70438	-0.160349	0.4329	387.139	403.376	1	0.844496
TNFAIP8L2	0.117606	1.1248	0.131337	0.370548	0.130374	0.701391	-0.139469	0.376795	387.141	403.377	1	0.844496
VCPKMT	0.117109	1.12424	0.130796	0.370596	0.130375	0.703028	-0.138711	0.375277	387.14	403.377	1	0.844496
DEFB118	-0.119012	0.887798	0.132983	0.370821	0.130371	0.703526	-0.381257	0.141308	387.142	403.378	1	0.844496
CLEC4M	0.133008	1.14226	0.148749	0.371226	0.130356	0.701676	-0.159394	0.425279	387.146	403.383	1	0.844496
NAAA	0.122047	1.12981	0.136506	0.371279	0.130366	0.701498	-0.145188	0.391418	387.143	403.38	1	0.844496
COMP	-0.16744	0.845827	0.187294	0.371324	0.130384	0.70381	-0.539627	0.196546	387.138	403.375	1	0.844496
COL2A1	0.131036	1.14001	0.146724	0.371817	0.130349	0.702957	-0.157349	0.419377	387.148	403.384	1	0.844496
MYH9	0.123456	1.1314	0.138317	0.372092	0.130351	0.701213	-0.147861	0.395757	387.148	403.384	1	0.844496
TTN	0.116278	1.12331	0.130277	0.372101	0.130359	0.703383	-0.138422	0.373553	387.145	403.382	1	0.844496
SDK2	-0.123475	0.883844	0.138412	0.372348	0.130362	0.705269	-0.397518	0.146546	387.144	403.381	1	0.844496
HLA-E	-0.120784	0.886225	0.13551	0.372754	0.130353	0.703419	-0.388658	0.143997	387.147	403.383	1	0.844496
SEMA3F	0.128043	1.1366	0.143729	0.373003	0.130343	0.70253	-0.153592	0.411363	387.15	403.386	1	0.844496
PSME1	-0.119454	0.887405	0.134119	0.373114	0.130352	0.704664	-0.384892	0.142365	387.147	403.384	1	0.844496
FAM3B	0.113912	1.12065	0.12797	0.37339	0.130346	0.703882	-0.136127	0.366816	387.149	403.385	1	0.844496
EFNA1	0.127475	1.13596	0.143315	0.373751	0.130336	0.701569	-0.153249	0.410196	387.152	403.388	1	0.844496
SLC9A3R1	0.120279	1.12781	0.135289	0.373977	0.130343	0.70317	-0.14369	0.387991	387.15	403.386	1	0.844496
CD300LG	0.123577	1.13154	0.139245	0.374819	0.130325	0.702352	-0.149037	0.398355	387.155	403.392	1	0.844496
GCHFR	-0.125802	0.88179	0.141808	0.375011	0.130321	0.705162	-0.405387	0.15201	387.156	403.393	1	0.844496
CEP152	0.118188	1.12546	0.133284	0.375222	0.130321	0.701071	-0.142625	0.38118	387.156	403.393	1	0.844496
DLG4	-0.124349	0.883072	0.140303	0.375462	0.130324	0.705162	-0.40187	0.149597	387.155	403.392	1	0.844496
OGFR	-0.124277	0.883135	0.140294	0.375709	0.130312	0.701	-0.400912	0.150661	387.159	403.395	1	0.844496
TYMP	0.120784	1.12838	0.136447	0.376045	0.13032	0.702601	-0.145335	0.390935	387.156	403.393	1	0.844496
CELSR2	-0.124321	0.883097	0.140535	0.37636	0.130316	0.704486	-0.40252	0.149773	387.158	403.394	1	0.844496
SRPK2	-0.110885	0.895042	0.125358	0.376402	0.130315	0.704237	-0.359042	0.133727	387.158	403.394	1	0.844496
INSL5	-0.115342	0.891061	0.130448	0.376589	0.130309	0.704558	-0.373151	0.139537	387.16	403.396	1	0.844496
PAGR1	0.114843	1.1217	0.129909	0.376681	0.130306	0.70438	-0.139206	0.371412	387.16	403.397	1	0.844496
HDGFL2	0.112959	1.11959	0.12788	0.377062	0.130303	0.702352	-0.136963	0.365723	387.161	403.398	1	0.844496
ITGB2	0.145523	1.15664	0.164814	0.377261	0.130282	0.704237	-0.179109	0.468889	387.167	403.404	1	0.844496
LBP	0.111811	1.1183	0.126654	0.37734	0.130301	0.705874	-0.13561	0.362181	387.162	403.398	1	0.844496
MAMDC4	-0.114223	0.892059	0.129828	0.378967	0.130281	0.705447	-0.370676	0.139576	387.168	403.404	1	0.846085
IDUA	0.117899	1.12513	0.134046	0.379105	0.130278	0.702814	-0.144313	0.382495	387.169	403.405	1	0.846085
CCDC50	-0.118931	0.887869	0.13527	0.379284	0.130281	0.702067	-0.38644	0.145139	387.168	403.404	1	0.846085
SMPDL3A	0.118029	1.12528	0.1344	0.379838	0.130268	0.704486	-0.144992	0.383216	387.171	403.408	1	0.846085
CST5	-0.125436	0.882112	0.142841	0.37986	0.13028	0.704486	-0.408589	0.15279	387.168	403.405	1	0.846085
PNLIP	0.119234	1.12663	0.135783	0.37988	0.13027	0.701213	-0.146276	0.387433	387.171	403.407	1	0.846085
LHB	-0.114674	0.891657	0.130852	0.380833	0.130258	0.700181	-0.37306	0.141391	387.174	403.411	1	0.846085
REG3G	-0.114062	0.892203	0.130183	0.38094	0.130258	0.702779	-0.371172	0.140472	387.174	403.411	1	0.846085
PMVK	0.116051	1.12305	0.132687	0.38178	0.13025	0.70502	-0.143272	0.378348	387.177	403.413	1	0.846085
VWA5A	-0.114392	0.891908	0.130965	0.382412	0.130244	0.703917	-0.37317	0.141427	387.178	403.415	1	0.846085
TSPAN7	0.113971	1.12072	0.130488	0.38243	0.13024	0.701854	-0.141385	0.371441	387.18	403.416	1	0.846085
MTR	-0.11293	0.893213	0.129311	0.38249	0.130239	0.702387	-0.368153	0.140074	387.18	403.416	1	0.846085
SELP	-0.127855	0.879981	0.146417	0.38254	0.130237	0.704166	-0.41669	0.158921	387.18	403.417	1	0.846085
SIL1	-0.115745	0.890702	0.132633	0.382843	0.130235	0.706301	-0.377421	0.143859	387.181	403.418	1	0.846085
ADD1	0.112354	1.11891	0.128755	0.382871	0.130237	0.703953	-0.139458	0.366695	387.181	403.417	1	0.846085
HSPA1A	0.129663	1.13844	0.148659	0.383089	0.130224	0.702067	-0.162247	0.422115	387.184	403.421	1	0.846085
CA2	0.109935	1.11621	0.126072	0.383209	0.130231	0.703917	-0.136753	0.358731	387.182	403.419	1	0.846085
MAPKAPK2	-0.111339	0.894636	0.12776	0.3835	0.130231	0.704593	-0.363944	0.138369	387.182	403.419	1	0.846085
EZR	0.13374	1.1431	0.153543	0.383741	0.130214	0.702672	-0.168165	0.435426	387.187	403.424	1	0.846085
CLEC14A	-0.123962	0.883414	0.142346	0.383837	0.13023	0.704771	-0.405458	0.153846	387.182	403.419	1	0.846085
STAT5B	-0.114747	0.891591	0.131966	0.384562	0.130216	0.702565	-0.375085	0.143506	387.187	403.423	1	0.846085
TNF	0.112821	1.11943	0.129789	0.384703	0.130216	0.702067	-0.141053	0.369149	387.187	403.423	1	0.846085
KIR3DL1	-0.111382	0.894597	0.128193	0.384922	0.130214	0.703775	-0.364537	0.139331	387.187	403.424	1	0.846085
PTPRZ1	0.121708	1.12942	0.140085	0.38495	0.130211	0.70196	-0.152576	0.398095	387.188	403.425	1	0.846085
EPHA2	0.12376	1.13174	0.142559	0.385323	0.130208	0.702921	-0.155171	0.404999	387.189	403.425	1	0.846222
FUT3	0.124919	1.13306	0.143974	0.385587	0.130198	0.702636	-0.157686	0.408168	387.192	403.428	1	0.846222
PRKAR2A	-0.113969	0.892285	0.13157	0.386367	0.1302	0.707155	-0.374124	0.143139	387.191	403.428	1	0.846302
F7	0.117658	1.12486	0.135837	0.386397	0.130198	0.702281	-0.148007	0.385993	387.192	403.428	1	0.846302
TIMP4	0.119126	1.12651	0.137557	0.386487	0.130189	0.703206	-0.150717	0.38994	387.194	403.431	1	0.846302
PAK4	-0.115554	0.890872	0.133577	0.386998	0.130195	0.70381	-0.379922	0.145294	387.193	403.429	1	0.846792
TRIM24	-0.110814	0.895105	0.128461	0.38834	0.130174	0.703526	-0.364209	0.140691	387.199	403.435	1	0.847263
AGBL2	0.112142	1.11867	0.130071	0.388601	0.130173	0.704131	-0.142273	0.368877	387.199	403.435	1	0.847263
CD200	-0.117763	0.888907	0.136663	0.388849	0.130171	0.702138	-0.387713	0.149415	387.199	403.436	1	0.847263
S100P	-0.111977	0.894065	0.129971	0.388936	0.130172	0.703917	-0.368942	0.141921	387.199	403.436	1	0.847263
BCL2L15	0.110476	1.11681	0.128288	0.389155	0.130167	0.705305	-0.140407	0.363816	387.201	403.437	1	0.847263
KIR3DL2	0.11594	1.12293	0.134665	0.389265	0.130164	0.702174	-0.147561	0.381538	387.201	403.438	1	0.847263
LTO1	-0.111889	0.894144	0.129972	0.389311	0.130167	0.705091	-0.368664	0.142176	387.201	403.437	1	0.847263
UGDH	0.111254	1.11768	0.129291	0.389516	0.130163	0.705269	-0.141672	0.366461	387.202	403.438	1	0.847263
TP53I3	-0.120006	0.886915	0.139548	0.389809	0.130166	0.703348	-0.396418	0.152312	387.201	403.438	1	0.847273
RFC4	0.114651	1.12148	0.133469	0.390335	0.130156	0.702992	-0.146223	0.378304	387.204	403.44	1	0.847298
VPS4B	-0.114323	0.89197	0.133144	0.390538	0.130151	0.703312	-0.377091	0.146236	387.205	403.442	1	0.847298
SORBS1	-0.112217	0.89385	0.130732	0.390684	0.130149	0.702494	-0.370265	0.143627	387.206	403.442	1	0.847298
DNAJB6	-0.122801	0.88444	0.143465	0.39202	0.130137	0.704522	-0.406276	0.157634	387.209	403.446	1	0.848505
GRPEL1	0.111346	1.11778	0.130091	0.39205	0.130138	0.701213	-0.142913	0.368492	387.209	403.446	1	0.848505
FOXO1	-0.110335	0.895534	0.12904	0.392526	0.130131	0.700786	-0.365215	0.142058	387.211	403.448	1	0.848505
DKKL1	0.110893	1.11728	0.129762	0.392777	0.130132	0.701676	-0.142482	0.367591	387.211	403.447	1	0.848505
SNCG	-0.116562	0.889974	0.136442	0.392938	0.130124	0.704913	-0.385791	0.150521	387.213	403.449	1	0.848505
HS1BP3	0.111984	1.11849	0.131091	0.392971	0.130127	0.702209	-0.144275	0.370825	387.212	403.449	1	0.848505
IGF2R	-0.125381	0.882161	0.147198	0.394333	0.13012	0.704237	-0.417195	0.161405	387.214	403.451	1	0.850725
RPL14	-0.112845	0.893289	0.132662	0.39498	0.130106	0.70904	-0.375057	0.146449	387.218	403.455	1	0.850725
CRYZL1	-0.115142	0.891239	0.135407	0.395135	0.130098	0.70317	-0.381967	0.150297	387.221	403.457	1	0.850725
PPP2R5A	0.113692	1.12041	0.133707	0.395155	0.130099	0.700181	-0.148267	0.377346	387.22	403.457	1	0.850725
CDKN2D	0.112097	1.11862	0.132076	0.396029	0.130092	0.70196	-0.146377	0.372874	387.222	403.459	1	0.851836
MIF	-0.128423	0.879482	0.151382	0.39625	0.130103	0.704095	-0.428814	0.165999	387.219	403.456	1	0.851836
TAFA5	0.119672	1.12713	0.14134	0.397164	0.130076	0.703063	-0.157307	0.397927	387.227	403.463	1	0.853178
TEK	-0.1196	0.887276	0.141476	0.397904	0.130072	0.70591	-0.398771	0.15734	387.228	403.465	1	0.853659
PLA2G2A	-0.118163	0.888552	0.139834	0.398098	0.130074	0.705518	-0.39445	0.155016	387.228	403.464	1	0.853659
FHIT	-0.109538	0.896248	0.12976	0.398581	0.130067	0.70349	-0.365844	0.144254	387.23	403.466	1	0.853659
FGF2	0.107042	1.11298	0.126869	0.398827	0.130063	0.702138	-0.14119	0.357611	387.231	403.467	1	0.853659
GRAP2	0.109549	1.11578	0.129844	0.398838	0.130066	0.705269	-0.144199	0.366218	387.23	403.466	1	0.853659
CDC25A	-0.10949	0.896291	0.130052	0.39985	0.13005	0.704522	-0.365992	0.145225	387.234	403.471	1	0.855203
IL2RG	-0.11253	0.893571	0.133866	0.400562	0.130046	0.701284	-0.376768	0.149151	387.236	403.472	1	0.856104
PALM2	0.128242	1.13683	0.152816	0.401362	0.130037	0.703561	-0.170711	0.430039	387.238	403.475	1	0.857158
PTGES2	0.110901	1.11728	0.132293	0.401861	0.130032	0.700181	-0.147835	0.372071	387.24	403.476	1	0.857158
CSPG5	-0.111376	0.894602	0.132919	0.402074	0.130031	0.703134	-0.374057	0.148447	387.24	403.476	1	0.857158
GNLY	0.118049	1.1253	0.140927	0.40222	0.130023	0.702708	-0.158197	0.395583	387.242	403.479	1	0.857158
SERPINA6	0.112755	1.11936	0.134707	0.402569	0.130023	0.70132	-0.150918	0.378552	387.242	403.479	1	0.857281
IL22	0.108065	1.11412	0.129345	0.40345	0.130014	0.702992	-0.145144	0.3631	387.245	403.482	1	0.857358
OXCT1	-0.108683	0.897014	0.130089	0.403461	0.130012	0.703597	-0.365053	0.146246	387.246	403.482	1	0.857358
SLC9A3R2	-0.109844	0.895974	0.131483	0.40348	0.130013	0.704771	-0.369027	0.147634	387.245	403.482	1	0.857358
IL25	0.10724	1.1132	0.128618	0.404401	0.130005	0.701676	-0.144438	0.360893	387.248	403.484	1	0.858179
RAB44	-0.109038	0.896696	0.130918	0.404915	0.13	0.706087	-0.367419	0.147001	387.249	403.485	1	0.858179
ATXN2L	-0.107078	0.898455	0.128659	0.405259	0.129994	0.702921	-0.360736	0.144932	387.251	403.487	1	0.858179
SCRIB	-0.107786	0.89782	0.129735	0.406075	0.129986	0.699434	-0.363636	0.146243	387.253	403.489	1	0.858179
TBL1X	-0.108314	0.897346	0.130542	0.406693	0.12998	0.703419	-0.365918	0.14735	387.255	403.491	1	0.858179
SKAP2	-0.112983	0.893166	0.136246	0.40696	0.129982	0.702387	-0.382271	0.153188	387.254	403.491	1	0.858179
CCL20	-0.106066	0.899365	0.127987	0.407261	0.129976	0.702779	-0.358692	0.144365	387.256	403.492	1	0.858179
RCC1	-0.110499	0.895387	0.1334	0.407485	0.129976	0.700929	-0.374161	0.150151	387.256	403.492	1	0.858179
SIRPB1	-0.111192	0.894767	0.134264	0.407582	0.12997	0.700502	-0.375975	0.151875	387.258	403.494	1	0.858179
MTSS2	0.110086	1.11637	0.132945	0.407639	0.129976	0.700715	-0.149486	0.372969	387.256	403.492	1	0.858179
NDUFA5	-0.107033	0.898496	0.129308	0.40782	0.129969	0.702245	-0.362074	0.146207	387.258	403.495	1	0.858179
FUT8	0.114552	1.12137	0.138417	0.407903	0.129966	0.701249	-0.156764	0.387283	387.259	403.495	1	0.858179
PPCDC	0.12198	1.12973	0.147448	0.40808	0.129958	0.701711	-0.16793	0.411689	387.261	403.498	1	0.858179
BRDT	-0.109016	0.896716	0.131808	0.40819	0.129964	0.703419	-0.368806	0.149106	387.259	403.496	1	0.858179
ITGAX	-0.10961	0.896184	0.132568	0.408341	0.129966	0.70623	-0.371332	0.149591	387.259	403.495	1	0.858179
OTUD6B	0.108156	1.11422	0.130914	0.408714	0.129963	0.702921	-0.147748	0.366792	387.26	403.496	1	0.858179
PSMG4	-0.108189	0.897458	0.131006	0.408901	0.129958	0.70317	-0.366642	0.148315	387.261	403.498	1	0.858179
CRHBP	0.120525	1.12809	0.14601	0.409115	0.129953	0.701356	-0.165795	0.40811	387.263	403.499	1	0.858179
TEX33	-0.107457	0.898115	0.130444	0.410065	0.129947	0.706052	-0.364785	0.147873	387.264	403.501	1	0.858399
HEG1	-0.115945	0.890524	0.140995	0.410886	0.129942	0.705269	-0.39465	0.159496	387.266	403.502	1	0.858399
CCL28	0.115932	1.12292	0.141001	0.410957	0.129941	0.704344	-0.159532	0.394584	387.266	403.502	1	0.858399
CCER2	0.111982	1.11849	0.136214	0.411016	0.129933	0.701676	-0.155243	0.38013	387.268	403.505	1	0.858399
WDR46	-0.108266	0.897389	0.131755	0.411237	0.129938	0.701249	-0.368565	0.149252	387.267	403.503	1	0.858399
CD5L	0.118114	1.12537	0.143745	0.411252	0.129937	0.700715	-0.163024	0.402036	387.267	403.504	1	0.858399
IFNAR1	-0.110098	0.895747	0.133992	0.411261	0.129932	0.703633	-0.374265	0.152523	387.268	403.505	1	0.858399
PROC	0.116801	1.1239	0.14237	0.411987	0.129927	0.702708	-0.162012	0.397532	387.27	403.507	1	0.859303
USP25	0.108527	1.11463	0.132578	0.413023	0.129916	0.701782	-0.151141	0.369872	387.273	403.51	1	0.859977
PTPRM	0.103846	1.10943	0.126935	0.413301	0.129915	0.701071	-0.144536	0.354494	387.273	403.51	1	0.859977
NT5E	0.112526	1.1191	0.137547	0.413305	0.129916	0.700644	-0.156514	0.384278	387.273	403.51	1	0.859977
NPM1	0.106681	1.11258	0.130469	0.413543	0.129911	0.704451	-0.148829	0.364052	387.275	403.511	1	0.859977
CXCL5	0.117234	1.12438	0.143444	0.413771	0.129904	0.699399	-0.164405	0.399259	387.277	403.513	1	0.859977
NOTCH1	-0.115691	0.89075	0.141674	0.414154	0.129911	0.704664	-0.39582	0.160926	387.275	403.511	1	0.860166
IGF1R	-0.117991	0.888704	0.144716	0.414886	0.129901	0.703739	-0.403866	0.164906	387.278	403.514	1	0.861078
SEMA6C	0.108787	1.11492	0.133739	0.415974	0.129887	0.700608	-0.153119	0.372567	387.282	403.518	1	0.861877
GDNF	0.103674	1.10924	0.127498	0.416134	0.129886	0.707262	-0.146006	0.355275	387.282	403.518	1	0.861877
CEACAM8	0.106053	1.11188	0.130505	0.416426	0.129885	0.701391	-0.149195	0.363823	387.282	403.519	1	0.861877
PRTG	0.114544	1.12136	0.140958	0.416442	0.12988	0.702103	-0.161803	0.392237	387.284	403.52	1	0.861877
ADAMTSL5	0.116636	1.12371	0.143742	0.41712	0.129868	0.701284	-0.166011	0.398964	387.287	403.524	1	0.86267
FYB1	-0.0999801	0.904855	0.123292	0.417411	0.129875	0.703526	-0.343453	0.141287	387.285	403.522	1	0.86267
LAMP1	0.112067	1.11859	0.138301	0.417761	0.129869	0.702885	-0.158849	0.384764	387.287	403.523	1	0.862787
MYLPF	-0.104407	0.900859	0.129066	0.418548	0.129861	0.703846	-0.358831	0.148485	387.289	403.526	1	0.863806
WASL	-0.103448	0.901723	0.128143	0.419502	0.129855	0.705732	-0.356473	0.14722	387.291	403.527	1	0.864197
CORO1A	0.103383	1.10892	0.128137	0.419771	0.129855	0.701747	-0.146954	0.356757	387.291	403.527	1	0.864197
LRIG1	0.111789	1.11828	0.13856	0.419785	0.129848	0.701427	-0.159851	0.38475	387.293	403.529	1	0.864197
CXCL17	0.125018	1.13317	0.154998	0.419912	0.129855	0.701925	-0.177591	0.431809	387.291	403.527	1	0.864197
FOXO3	-0.106653	0.898838	0.132409	0.420545	0.129845	0.701035	-0.368083	0.15234	387.294	403.53	1	0.864822
CNDP1	-0.109934	0.895893	0.13656	0.420804	0.129848	0.702636	-0.380614	0.156443	387.293	403.529	1	0.864822
PCBP2	-0.103253	0.901899	0.128464	0.421539	0.129835	0.703739	-0.356799	0.14806	387.297	403.533	1	0.865523
NFATC3	-0.107529	0.89805	0.133895	0.421926	0.12983	0.699897	-0.371601	0.154519	387.298	403.535	1	0.865523
SEPTIN8	0.119451	1.12688	0.148778	0.422043	0.129828	0.704878	-0.171931	0.412876	387.299	403.535	1	0.865523
GLRX5	0.1036	1.10916	0.129141	0.422425	0.129825	0.701249	-0.149203	0.358287	387.3	403.536	1	0.865523
SCG2	-0.108391	0.897276	0.135208	0.422747	0.129823	0.705625	-0.37528	0.156116	387.3	403.537	1	0.865523
PTEN	-0.104966	0.900355	0.131032	0.423088	0.129822	0.705234	-0.363959	0.151113	387.3	403.537	1	0.865523
CHMP6	0.102857	1.10833	0.128431	0.423203	0.129817	0.702174	-0.148673	0.356335	387.302	403.538	1	0.865523
WNT9A	0.111256	1.11768	0.139187	0.424101	0.129806	0.704344	-0.161615	0.385473	387.305	403.541	1	0.866222
INPP5J	-0.103573	0.90161	0.129602	0.424195	0.129809	0.702885	-0.35944	0.149941	387.304	403.541	1	0.866222
LPA	0.105431	1.11119	0.132007	0.424478	0.129803	0.700893	-0.153287	0.365658	387.306	403.542	1	0.866222
NTF3	-0.103046	0.902086	0.129089	0.424723	0.129803	0.701889	-0.357738	0.149614	387.306	403.542	1	0.866222
MYL1	0.104618	1.11029	0.131626	0.426725	0.129786	0.703063	-0.152806	0.364626	387.311	403.547	1	0.869704
CNST	0.105384	1.11114	0.132787	0.42741	0.129777	0.701142	-0.154679	0.367341	387.313	403.55	1	0.869881
ORM1	0.111872	1.11837	0.140975	0.427452	0.129773	0.701498	-0.164812	0.389406	387.315	403.551	1	0.869881
PPIE	-0.10072	0.904186	0.127061	0.427957	0.129773	0.703206	-0.351527	0.147843	387.314	403.551	1	0.869881
GAST	-0.102151	0.902894	0.128979	0.428365	0.129767	0.702387	-0.356543	0.150523	387.316	403.553	1	0.869881
IZUMO1	-0.104432	0.900836	0.131929	0.428608	0.129766	0.704735	-0.36463	0.153888	387.317	403.553	1	0.869881
ITM2A	0.113215	1.11987	0.143059	0.428718	0.129761	0.702957	-0.167537	0.39477	387.318	403.555	1	0.869881
ITGB5	0.110242	1.11655	0.139464	0.429255	0.129761	0.702708	-0.162644	0.385482	387.318	403.555	1	0.869881
SUSD1	0.102813	1.10828	0.130207	0.429755	0.129756	0.700857	-0.152053	0.359885	387.32	403.556	1	0.869881
AK2	-0.100658	0.904243	0.127588	0.430154	0.129753	0.706265	-0.352718	0.148979	387.32	403.557	1	0.869881
GATA3	-0.102468	0.902607	0.129921	0.430293	0.129752	0.70317	-0.35898	0.151645	387.321	403.557	1	0.869881
REXO2	-0.103818	0.90139	0.131722	0.430605	0.129747	0.701498	-0.363778	0.15409	387.322	403.558	1	0.869881
ASRGL1	-0.109464	0.896315	0.138901	0.430655	0.12975	0.704024	-0.384035	0.162018	387.321	403.558	1	0.869881
FIS1	0.115075	1.12196	0.146021	0.430655	0.129742	0.70132	-0.171591	0.402319	387.324	403.56	1	0.869881
VSNL1	0.112329	1.11888	0.142641	0.430993	0.129741	0.701533	-0.167432	0.393286	387.324	403.56	1	0.869967
NCAM2	-0.114288	0.892001	0.14551	0.4322	0.129741	0.704237	-0.402735	0.16913	387.324	403.56	1	0.871007
NRP1	-0.110633	0.895268	0.140936	0.432463	0.129732	0.702458	-0.388858	0.164898	387.326	403.563	1	0.871007
ARSA	0.103176	1.10869	0.131523	0.432764	0.129728	0.701213	-0.154274	0.362924	387.328	403.564	1	0.871007
ASPN	-0.101538	0.903447	0.129453	0.432828	0.129731	0.702957	-0.357686	0.151236	387.327	403.563	1	0.871007
CCS	-0.101845	0.903169	0.130105	0.433748	0.129718	0.702032	-0.358678	0.152861	387.33	403.567	1	0.871007
CEP350	-0.105172	0.90017	0.134377	0.433825	0.129718	0.703953	-0.370216	0.157817	387.331	403.567	1	0.871007
APOH	0.108846	1.11499	0.139077	0.433843	0.12972	0.702814	-0.162978	0.383698	387.33	403.566	1	0.871007
CALCOCO1	0.10149	1.10682	0.129687	0.433876	0.129718	0.702708	-0.152246	0.357506	387.331	403.567	1	0.871007
MRPL46	0.103458	1.109	0.132549	0.435083	0.129707	0.700359	-0.155843	0.365209	387.334	403.57	1	0.872836
AKT3	-0.104827	0.900481	0.134441	0.435554	0.129703	0.701996	-0.37033	0.158099	387.335	403.571	1	0.873177
MICB	0.10073	1.10598	0.129269	0.435847	0.129704	0.701391	-0.151486	0.356629	387.334	403.571	1	0.873177
TJAP1	0.100544	1.10577	0.129312	0.436845	0.129691	0.703277	-0.152494	0.355843	387.338	403.575	1	0.874383
KDM3A	0.100695	1.10594	0.129561	0.437043	0.129688	0.700146	-0.152996	0.356335	387.339	403.576	1	0.874383
ITIH1	0.110891	1.11727	0.142842	0.43756	0.12968	0.700857	-0.16928	0.392159	387.341	403.578	1	0.874823
MMUT	0.0999149	1.10508	0.129265	0.439554	0.129663	0.700751	-0.153538	0.354591	387.347	403.583	1	0.878214
LRRC38	-0.0999189	0.904911	0.129529	0.440468	0.129661	0.702316	-0.356196	0.153101	387.347	403.584	1	0.878464
AK1	0.101392	1.10671	0.131568	0.440917	0.129654	0.702174	-0.155985	0.361049	387.349	403.586	1	0.878464
WFIKKN2	0.109469	1.11569	0.14205	0.440922	0.129652	0.701035	-0.16872	0.389714	387.35	403.586	1	0.878464
CREG1	0.105349	1.1111	0.136785	0.441193	0.129651	0.699434	-0.162234	0.375421	387.35	403.586	1	0.878464
LRFN2	-0.1014	0.903571	0.131658	0.441195	0.129651	0.707226	-0.361259	0.156162	387.35	403.586	1	0.878464
TALDO1	-0.113782	0.892453	0.147824	0.441471	0.129652	0.702708	-0.406062	0.174834	387.35	403.586	1	0.878464
FDX2	-0.104197	0.901048	0.135655	0.442428	0.129642	0.70655	-0.372151	0.160917	387.353	403.589	1	0.879763
DDX53	-0.102275	0.902781	0.133341	0.44307	0.129633	0.702565	-0.365115	0.158828	387.355	403.592	1	0.879763
CCL4	0.107987	1.11403	0.140937	0.443556	0.129628	0.705091	-0.168104	0.385735	387.357	403.593	1	0.879763
MLLT1	-0.0975425	0.907064	0.127339	0.443674	0.129627	0.701854	-0.348473	0.151857	387.357	403.593	1	0.879763
DNLZ	-0.0986168	0.90609	0.12877	0.443774	0.129629	0.703383	-0.352927	0.153208	387.356	403.593	1	0.879763
IL12B	-0.103609	0.901577	0.135332	0.443917	0.129625	0.702209	-0.370501	0.161406	387.357	403.594	1	0.879763
DNAJC6	-0.10854	0.897143	0.142045	0.444791	0.129621	0.705589	-0.389189	0.169022	387.359	403.595	1	0.880382
AMN	-0.0976199	0.906994	0.127764	0.444828	0.129616	0.70253	-0.34952	0.152759	387.36	403.596	1	0.880382
TPRKB	-0.0998318	0.90499	0.130857	0.44552	0.129612	0.706052	-0.358138	0.156239	387.361	403.598	1	0.881159
HSPA2	0.110187	1.11649	0.144641	0.446183	0.129599	0.702601	-0.174214	0.39417	387.365	403.602	1	0.881878
CYTL1	0.115231	1.12213	0.151479	0.446832	0.129593	0.700608	-0.18253	0.41282	387.367	403.603	1	0.882165
CCL7	-0.0973414	0.907246	0.128064	0.447193	0.129594	0.699114	-0.349581	0.153865	387.366	403.603	1	0.882165
NUB1	-0.100206	0.904651	0.131842	0.447228	0.129594	0.702992	-0.359837	0.158308	387.366	403.603	1	0.882165
DARS1	0.0978492	1.1028	0.128929	0.447888	0.129592	0.701889	-0.154387	0.352477	387.367	403.603	1	0.882566
TLR1	0.0996135	1.10474	0.131295	0.448031	0.129591	0.702458	-0.157145	0.358983	387.367	403.604	1	0.882566
COL18A1	0.116613	1.12368	0.153873	0.44854	0.12958	0.702281	-0.185608	0.419086	387.37	403.607	1	0.882978
GIMAP7	0.101418	1.10674	0.134023	0.449216	0.129581	0.701391	-0.160722	0.366192	387.37	403.607	1	0.883252
SESTD1	-0.0991234	0.905631	0.131038	0.449382	0.129577	0.703099	-0.357537	0.157545	387.371	403.608	1	0.883252
SERPINB9	-0.106042	0.899387	0.140245	0.449579	0.129581	0.701178	-0.383681	0.167626	387.37	403.607	1	0.883252
IL10RA	0.100745	1.10599	0.133348	0.449949	0.129572	0.701249	-0.160378	0.363676	387.373	403.609	1	0.883388
GGT1	0.110031	1.11631	0.1458	0.45045	0.129564	0.701605	-0.176246	0.396863	387.375	403.612	1	0.883604
ANPEP	0.102189	1.10759	0.135486	0.450706	0.129569	0.700929	-0.162642	0.370028	387.374	403.61	1	0.883604
LUZP2	0.101215	1.10651	0.134344	0.451207	0.129561	0.702885	-0.161884	0.366039	387.376	403.612	1	0.883604
THSD1	0.0983344	1.10333	0.130535	0.45126	0.129561	0.703988	-0.15721	0.35581	387.376	403.612	1	0.883604
MMP12	-0.129725	0.878337	0.172383	0.451727	0.129564	0.704237	-0.471435	0.206272	387.375	403.612	1	0.883931
GABARAPL1	0.0997587	1.1049	0.132758	0.452394	0.129551	0.701178	-0.160172	0.36162	387.379	403.615	1	0.88412
APCS	0.110329	1.11665	0.147062	0.453122	0.129541	0.701676	-0.178297	0.399742	387.382	403.618	1	0.88412
LILRA5	0.111603	1.11807	0.148895	0.453531	0.129538	0.700964	-0.180532	0.404807	387.382	403.619	1	0.88412
POF1B	0.0964409	1.10124	0.128785	0.453947	0.129538	0.701213	-0.155651	0.350665	387.382	403.619	1	0.88412
BAIAP2	0.0956546	1.10038	0.127737	0.453954	0.129537	0.705874	-0.154597	0.347662	387.383	403.619	1	0.88412
SGSH	0.101256	1.10656	0.135265	0.454113	0.129539	0.701818	-0.163117	0.368649	387.382	403.619	1	0.88412
TNFRSF10B	-0.109951	0.895878	0.146903	0.45418	0.12954	0.700929	-0.400609	0.176772	387.382	403.618	1	0.88412
MILR1	0.109992	1.11627	0.147018	0.454369	0.129534	0.70285	-0.177882	0.399934	387.384	403.62	1	0.88412
TNFSF11	0.0957462	1.10048	0.128125	0.45489	0.129532	0.701035	-0.154738	0.349019	387.384	403.621	1	0.88412
MMP10	0.115827	1.1228	0.155095	0.455179	0.129524	0.701142	-0.188336	0.421187	387.386	403.623	1	0.88412
FN1	-0.114591	0.89173	0.153528	0.455433	0.12953	0.70438	-0.418584	0.184845	387.385	403.621	1	0.88412
DDX25	-0.0947039	0.909642	0.127006	0.455869	0.129521	0.704202	-0.345246	0.153973	387.387	403.624	1	0.88412
HAGH	-0.0972787	0.907303	0.130556	0.456206	0.129517	0.702103	-0.35468	0.158525	387.389	403.625	1	0.88412
FCAR	-0.105645	0.899744	0.141795	0.456241	0.129518	0.700893	-0.38537	0.172084	387.388	403.625	1	0.88412
GAPDH	0.100003	1.10517	0.134361	0.456703	0.129512	0.703739	-0.163412	0.364651	387.39	403.627	1	0.88412
IFNL1	0.0969582	1.10181	0.1303	0.456806	0.129513	0.701605	-0.158123	0.354143	387.39	403.626	1	0.88412
KRT8	0.0978339	1.10278	0.131646	0.457384	0.129508	0.700964	-0.159983	0.357447	387.391	403.628	1	0.88412
FZD8	-0.0961917	0.90829	0.129438	0.45739	0.129509	0.701462	-0.35176	0.157054	387.391	403.627	1	0.88412
LGALS9	0.127484	1.13597	0.1716	0.457532	0.1295	0.701533	-0.209941	0.464411	387.393	403.63	1	0.88412
PTTG1	0.097693	1.10262	0.132334	0.460374	0.129483	0.703277	-0.161372	0.358675	387.398	403.635	1	0.889028
SYAP1	-0.0956531	0.908779	0.129908	0.46154	0.129473	0.699185	-0.35193	0.158706	387.401	403.638	1	0.889763
BTN3A2	0.10547	1.11123	0.143373	0.461954	0.129469	0.702103	-0.17526	0.388144	387.402	403.639	1	0.889763
ATP1B3	0.0953753	1.10007	0.129736	0.462249	0.129467	0.703419	-0.158672	0.35128	387.403	403.64	1	0.889763
GALNT3	-0.0954385	0.908974	0.130038	0.462993	0.129461	0.703917	-0.351929	0.159189	387.405	403.641	1	0.889763
CTSB	0.103545	1.1091	0.141109	0.463075	0.129459	0.701142	-0.17304	0.381553	387.405	403.642	1	0.889763
LECT2	-0.104502	0.900773	0.142472	0.463261	0.129452	0.702138	-0.384463	0.175977	387.408	403.644	1	0.889763
FASLG	-0.101075	0.903866	0.13791	0.463618	0.129454	0.702352	-0.372798	0.16935	387.407	403.643	1	0.889763
CD58	0.109608	1.11584	0.149681	0.463998	0.129448	0.70132	-0.1843	0.40399	387.408	403.645	1	0.889763
RALY	-0.0975901	0.907021	0.133338	0.464228	0.129451	0.703028	-0.360572	0.163394	387.408	403.644	1	0.889763
FADD	-0.0935556	0.910687	0.127853	0.464324	0.129449	0.701711	-0.345771	0.156978	387.408	403.645	1	0.889763
SIGLEC15	-0.0949015	0.909463	0.129763	0.464568	0.129449	0.702814	-0.351162	0.158961	387.408	403.645	1	0.889763
CAPG	0.115667	1.12262	0.158216	0.464738	0.129442	0.701213	-0.195114	0.4265	387.41	403.647	1	0.889763
WASHC3	0.099565	1.10469	0.13621	0.464798	0.129445	0.701142	-0.167327	0.368103	387.409	403.646	1	0.889763
LGALS8	-0.103926	0.901292	0.142236	0.464987	0.129449	0.704131	-0.385456	0.173593	387.408	403.645	1	0.889763
DNAJC21	-0.0940701	0.910219	0.12895	0.46569	0.129437	0.704059	-0.348185	0.158564	387.412	403.648	1	0.890219
FRMD7	-0.0984855	0.906209	0.135045	0.46583	0.129436	0.702814	-0.364553	0.166186	387.412	403.649	1	0.890219
VNN2	0.100443	1.10566	0.137864	0.466266	0.129434	0.701854	-0.169548	0.37248	387.413	403.649	1	0.890474
EBAG9	-0.100124	0.904725	0.137591	0.466802	0.12943	0.702174	-0.3716	0.16919	387.414	403.65	1	0.890919
ELAVL4	0.102821	1.10829	0.14167	0.467975	0.129418	0.701676	-0.174912	0.381895	387.417	403.654	1	0.89258
CCN4	0.100234	1.10543	0.138421	0.468988	0.129413	0.702387	-0.170385	0.373686	387.419	403.655	1	0.893204
LPCAT2	0.0953127	1.1	0.131648	0.469068	0.129411	0.701427	-0.162418	0.355044	387.419	403.656	1	0.893204
CD164L2	-0.095742	0.908698	0.132428	0.469694	0.129408	0.702921	-0.357429	0.163016	387.42	403.657	1	0.893204
IQGAP2	-0.094312	0.909999	0.130459	0.469727	0.129404	0.701889	-0.35151	0.161319	387.421	403.658	1	0.893204
NENF	0.0958142	1.10055	0.132739	0.470402	0.1294	0.703561	-0.163934	0.357765	387.422	403.659	1	0.893204
APOB	0.0927044	1.09714	0.128598	0.47098	0.129395	0.700253	-0.158999	0.346475	387.424	403.66	1	0.893204
MRPS16	0.0933241	1.09782	0.12951	0.471159	0.129392	0.701427	-0.160521	0.348536	387.425	403.661	1	0.893204
STC1	0.100139	1.10532	0.138968	0.471164	0.129392	0.702387	-0.172345	0.373918	387.425	403.661	1	0.893204
HADH	-0.0950036	0.90937	0.131932	0.471467	0.129391	0.701427	-0.355341	0.163263	387.425	403.661	1	0.893204
SAP18	-0.0967228	0.907808	0.134531	0.472162	0.129387	0.698403	-0.362402	0.166257	387.426	403.663	1	0.893204
HCLS1	-0.0905556	0.913424	0.12607	0.472575	0.129381	0.698936	-0.33912	0.156449	387.428	403.664	1	0.893204
SLC51B	0.0936583	1.09818	0.130609	0.47332	0.129377	0.703988	-0.161732	0.351465	387.429	403.665	1	0.893204
SIGLEC6	-0.102328	0.902733	0.142828	0.473717	0.129377	0.701035	-0.384996	0.176319	387.429	403.665	1	0.893204
GHRHR	-0.0924228	0.91172	0.12906	0.473914	0.129372	0.704309	-0.34718	0.160074	387.43	403.667	1	0.893204
IL2RB	0.0927927	1.09723	0.129774	0.474587	0.129365	0.702352	-0.161522	0.348591	387.433	403.669	1	0.893204
ALPP	-0.0941371	0.910158	0.131755	0.474928	0.129363	0.701854	-0.354065	0.163793	387.433	403.67	1	0.893204
NT5C3A	-0.0916854	0.912392	0.128418	0.475252	0.129362	0.70349	-0.345392	0.159601	387.433	403.67	1	0.893204
PLXNB3	0.100629	1.10587	0.140999	0.475423	0.129358	0.700253	-0.175697	0.378522	387.435	403.671	1	0.893204
CCDC80	-0.105857	0.899553	0.148422	0.475709	0.129356	0.703633	-0.398663	0.18505	387.435	403.672	1	0.893204
PCDH1	-0.100586	0.904308	0.141115	0.475976	0.129357	0.702957	-0.379483	0.17516	387.435	403.671	1	0.893204
FOS	0.091239	1.09553	0.128156	0.476505	0.12935	0.702387	-0.159707	0.344064	387.437	403.673	1	0.893204
FGF21	0.0966865	1.10152	0.136044	0.477271	0.129346	0.699185	-0.169257	0.365492	387.438	403.674	1	0.893204
PDLIM7	-0.117397	0.889232	0.165254	0.477454	0.129344	0.702885	-0.443597	0.205961	387.439	403.675	1	0.893204
HTRA2	0.100441	1.10566	0.141393	0.477477	0.129341	0.701605	-0.176847	0.378926	387.44	403.676	1	0.893204
PRDX2	0.0941029	1.09867	0.132522	0.477646	0.129339	0.700253	-0.165786	0.355011	387.44	403.676	1	0.893204
MRC1	-0.10307	0.902064	0.145233	0.477899	0.12934	0.704415	-0.389744	0.181096	387.44	403.676	1	0.893204
AIDA	0.092728	1.09716	0.130787	0.478326	0.129338	0.702032	-0.162966	0.351028	387.44	403.677	1	0.893204
PAIP2B	0.0965589	1.10137	0.136216	0.478407	0.129334	0.698652	-0.170379	0.365048	387.441	403.678	1	0.893204
CNTNAP4	0.0983238	1.10332	0.138762	0.478587	0.129331	0.702565	-0.173946	0.371539	387.442	403.679	1	0.893204
ASS1	-0.0900267	0.913907	0.127059	0.478608	0.129332	0.703882	-0.340429	0.159031	387.442	403.678	1	0.893204
FABP6	-0.0934707	0.910765	0.131939	0.478673	0.129335	0.703988	-0.354061	0.164402	387.441	403.678	1	0.893204
SSB	0.0912097	1.0955	0.128822	0.478929	0.129331	0.700537	-0.161066	0.345439	387.442	403.679	1	0.893204
ADGRB3	-0.0962464	0.90824	0.136178	0.47971	0.129326	0.701533	-0.364927	0.17025	387.444	403.68	1	0.893204
VAMP8	0.0921991	1.09658	0.13058	0.480144	0.129323	0.703739	-0.163177	0.350074	387.445	403.681	1	0.893204
ECHS1	0.091466	1.09578	0.129587	0.480296	0.129321	0.703028	-0.162226	0.347115	387.445	403.682	1	0.893204
PRG3	0.0997264	1.10487	0.141348	0.480475	0.129319	0.699328	-0.177011	0.378529	387.446	403.682	1	0.893204
SSC4D	-0.0995376	0.905256	0.141101	0.48054	0.129319	0.702636	-0.378094	0.176502	387.446	403.682	1	0.893204
LILRA3	0.0913922	1.0957	0.129556	0.480545	0.12932	0.699399	-0.161878	0.347369	387.445	403.682	1	0.893204
MZB1	0.105045	1.11076	0.148916	0.480562	0.129313	0.700786	-0.187863	0.397416	387.448	403.684	1	0.893204
LAYN	-0.103156	0.901986	0.146275	0.480673	0.129326	0.703277	-0.393572	0.18139	387.444	403.68	1	0.893204
KLK10	0.100998	1.10627	0.143522	0.481615	0.129308	0.702636	-0.180529	0.383552	387.449	403.686	1	0.893204
SERPINB5	-0.0893617	0.914515	0.127006	0.481682	0.129309	0.700359	-0.339857	0.159328	387.449	403.685	1	0.893204
INHBC	-0.0931649	0.911043	0.132607	0.482328	0.129304	0.702209	-0.354737	0.166498	387.45	403.687	1	0.893204
GPNMB	0.1074	1.11338	0.152992	0.482682	0.129298	0.699932	-0.193008	0.408256	387.452	403.688	1	0.893204
COMMD1	0.0931468	1.09762	0.132699	0.482717	0.1293	0.701605	-0.167022	0.354576	387.451	403.688	1	0.893204
MAP3K5	0.0895978	1.09373	0.12777	0.483152	0.129299	0.70438	-0.160493	0.341832	387.452	403.688	1	0.893204
ATP6V1D	0.0919683	1.09633	0.131186	0.483269	0.129298	0.700253	-0.164739	0.350936	387.452	403.688	1	0.893204
PSAPL1	0.0924969	1.09691	0.132064	0.483682	0.129294	0.699932	-0.166033	0.353003	387.453	403.69	1	0.893204
PHLDB2	-0.0901622	0.913783	0.128798	0.483909	0.129291	0.703419	-0.344046	0.162205	387.454	403.69	1	0.893204
SFRP4	0.0983571	1.10336	0.140572	0.48412	0.129288	0.699577	-0.177357	0.375211	387.455	403.691	1	0.893204
CLEC1B	0.0899337	1.0941	0.128862	0.485236	0.129284	0.702601	-0.16206	0.344549	387.456	403.693	1	0.893204
NEXN	0.0933717	1.09787	0.133841	0.485408	0.129286	0.702423	-0.167482	0.35861	387.455	403.692	1	0.893204
S100G	-0.0913209	0.912725	0.130903	0.485413	0.129281	0.701605	-0.349851	0.164808	387.457	403.693	1	0.893204
TXNDC15	0.0965325	1.10135	0.138474	0.48573	0.129278	0.702138	-0.17462	0.369717	387.458	403.694	1	0.893204
FLT3LG	0.115818	1.12279	0.166189	0.485864	0.129273	0.699968	-0.210608	0.442451	387.459	403.696	1	0.893204
CA9	0.0962944	1.10108	0.138251	0.486104	0.129277	0.70068	-0.173959	0.369329	387.458	403.694	1	0.893204
VASP	0.0920516	1.09642	0.132248	0.486395	0.129274	0.700253	-0.16658	0.353236	387.459	403.695	1	0.893204
CRISP3	0.0943994	1.099	0.135683	0.486595	0.129273	0.701569	-0.170944	0.362377	387.459	403.696	1	0.893204
IL33	0.08906	1.09315	0.128219	0.48731	0.129265	0.70253	-0.162126	0.341952	387.461	403.698	1	0.893204
IL17C	-0.0916419	0.912432	0.132018	0.487581	0.129263	0.699043	-0.352017	0.166949	387.462	403.698	1	0.893204
SERPINA9	-0.0963084	0.908184	0.138765	0.487657	0.129265	0.70438	-0.370324	0.175069	387.462	403.698	1	0.893204
MPRIP	-0.0887928	0.915035	0.127962	0.487746	0.129262	0.702103	-0.341244	0.161777	387.462	403.699	1	0.893204
SIGLEC5	0.0988176	1.10386	0.142572	0.488243	0.129261	0.702992	-0.179845	0.380413	387.463	403.699	1	0.893204
CRTAP	-0.0914303	0.912625	0.131988	0.488487	0.129257	0.703063	-0.351717	0.167047	387.464	403.7	1	0.893204
CLPS	0.102664	1.10812	0.148258	0.488644	0.129253	0.700822	-0.188231	0.394321	387.465	403.701	1	0.893204
USP8	-0.0873967	0.916313	0.126295	0.488934	0.129254	0.706728	-0.336837	0.159779	387.465	403.701	1	0.893204
GLOD4	-0.108044	0.897588	0.15614	0.488955	0.129258	0.702458	-0.417002	0.196401	387.464	403.7	1	0.893204
COL6A3	0.108698	1.11483	0.157295	0.489536	0.129247	0.703241	-0.199784	0.418438	387.467	403.703	1	0.893204
KLK11	0.0904874	1.09471	0.131095	0.490041	0.129245	0.702067	-0.166204	0.349109	387.467	403.704	1	0.893204
CTSC	0.0940697	1.09864	0.136463	0.490607	0.129241	0.700181	-0.172964	0.363455	387.468	403.705	1	0.893204
ZNF830	-0.0891512	0.914707	0.129497	0.491174	0.129235	0.702601	-0.34427	0.164629	387.47	403.707	1	0.893204
CD4	0.0947021	1.09933	0.137672	0.491527	0.129239	0.700715	-0.173706	0.36739	387.469	403.706	1	0.893204
TNF	0.0890124	1.09309	0.129775	0.492779	0.129224	0.702138	-0.165083	0.345011	387.473	403.71	1	0.893204
ARHGAP45	0.0869151	1.0908	0.126924	0.493482	0.129218	0.703063	-0.161705	0.337196	387.475	403.711	1	0.893204
TNFAIP2	-0.0878012	0.915943	0.128231	0.493525	0.129218	0.704842	-0.340626	0.163311	387.475	403.711	1	0.893204
CELA2A	-0.0897904	0.914123	0.131141	0.493543	0.129218	0.70317	-0.348547	0.167038	387.475	403.711	1	0.893204
TDRKH	-0.088545	0.915262	0.129493	0.494114	0.129214	0.701035	-0.343923	0.164996	387.476	403.713	1	0.893204
PRND	0.0952416	1.09992	0.13929	0.494124	0.129213	0.702281	-0.177808	0.369564	387.477	403.713	1	0.893204
ANKRD54	-0.088431	0.915366	0.129611	0.495061	0.129208	0.702636	-0.344298	0.165221	387.478	403.714	1	0.893204
NFKB2	-0.0893129	0.914559	0.131149	0.49587	0.129201	0.701711	-0.34783	0.167474	387.48	403.716	1	0.893204
PRR4	0.0883365	1.09236	0.129725	0.495903	0.129202	0.701605	-0.165406	0.344624	387.48	403.716	1	0.893204
IGSF21	-0.0905531	0.913426	0.13305	0.496128	0.129199	0.703312	-0.35297	0.169992	387.481	403.717	1	0.893204
TCN2	0.0997311	1.10487	0.146537	0.496134	0.129195	0.700644	-0.188237	0.387722	387.482	403.718	1	0.893204
LRP1	0.0973135	1.10221	0.143001	0.496183	0.129198	0.70043	-0.182855	0.379077	387.481	403.717	1	0.893204
OMG	0.0898111	1.09397	0.132136	0.496702	0.129195	0.702209	-0.168821	0.350623	387.482	403.718	1	0.893204
SCP2	-0.0890284	0.91482	0.131046	0.496905	0.129194	0.701498	-0.347731	0.167438	387.482	403.718	1	0.893204
TMOD4	-0.0894789	0.914408	0.131788	0.497163	0.129191	0.701498	-0.349156	0.168644	387.483	403.719	1	0.893204
SERPINA7	0.0953427	1.10004	0.140433	0.497188	0.12919	0.700502	-0.179992	0.372041	387.483	403.72	1	0.893204
EIF4B	-0.0866472	0.917001	0.12766	0.497306	0.129191	0.701142	-0.338594	0.163262	387.483	403.719	1	0.893204
HPSE	0.0899042	1.09407	0.132481	0.497378	0.12919	0.702957	-0.169434	0.351312	387.483	403.72	1	0.893204
BLVRB	0.0913387	1.09564	0.134652	0.497561	0.129189	0.701213	-0.172229	0.356957	387.483	403.72	1	0.893204
FCGR2B	0.0873191	1.09124	0.128742	0.497616	0.129189	0.699185	-0.164587	0.341537	387.483	403.72	1	0.893204
F11R	-0.108596	0.897093	0.160134	0.497671	0.129195	0.701178	-0.426419	0.202942	387.482	403.718	1	0.893204
LRRC59	0.0883104	1.09233	0.130337	0.498053	0.129184	0.701605	-0.16703	0.345228	387.485	403.721	1	0.893204
ITGA2	0.0864432	1.09029	0.127778	0.498715	0.129179	0.699328	-0.163868	0.338331	387.486	403.723	1	0.893204
CASP2	0.0855386	1.0893	0.126451	0.498751	0.129179	0.697477	-0.162285	0.334754	387.486	403.723	1	0.893204
KYAT1	-0.093523	0.910717	0.138266	0.498787	0.12918	0.700502	-0.36628	0.177139	387.486	403.723	1	0.893204
AZI2	-0.0874797	0.916237	0.129349	0.498847	0.129179	0.702103	-0.342692	0.1657	387.486	403.723	1	0.893204
CAMKK1	-0.0879108	0.915843	0.130166	0.499438	0.129173	0.701996	-0.344269	0.167264	387.488	403.724	1	0.893204
SPINT1	0.0949933	1.09965	0.140722	0.49965	0.129169	0.700964	-0.181438	0.371711	387.489	403.726	1	0.893204
CEACAM21	-0.0865881	0.917055	0.128277	0.499669	0.129173	0.69915	-0.3398	0.164563	387.488	403.724	1	0.893204
TNFRSF8	-0.104106	0.901129	0.154433	0.500236	0.129172	0.703668	-0.409509	0.197446	387.488	403.725	1	0.893204
ERBB4	-0.0930343	0.911162	0.138282	0.501083	0.129163	0.702779	-0.365987	0.177625	387.491	403.727	1	0.893204
KLRD1	0.0961723	1.10095	0.142984	0.501195	0.129159	0.700217	-0.184461	0.377507	387.492	403.729	1	0.893204
MSR1	0.10829	1.11437	0.161272	0.501918	0.129155	0.702352	-0.207837	0.426008	387.493	403.73	1	0.893204
SMTN	-0.0992001	0.905561	0.147763	0.501999	0.129154	0.702032	-0.390428	0.190518	387.493	403.73	1	0.893204
EPHX2	0.088135	1.09214	0.131349	0.502221	0.129154	0.701569	-0.169092	0.347023	387.494	403.73	1	0.893204
EGFL7	0.0922097	1.09659	0.13745	0.502311	0.129153	0.701035	-0.176912	0.363317	387.494	403.73	1	0.893204
PSMG3	-0.084218	0.919231	0.125746	0.503019	0.129149	0.702387	-0.332424	0.161864	387.495	403.731	1	0.893204
CTSZ	0.094747	1.09938	0.141495	0.503104	0.129146	0.700857	-0.182715	0.373365	387.496	403.732	1	0.893204
SLK	-0.087904	0.915849	0.131301	0.503186	0.129147	0.701356	-0.346972	0.16916	387.495	403.732	1	0.893204
ABHD14B	-0.0885804	0.91523	0.132325	0.50323	0.129147	0.701676	-0.349636	0.170459	387.496	403.732	1	0.893204
C1orf116	-0.089775	0.914137	0.13421	0.503552	0.129145	0.701106	-0.354663	0.172751	387.496	403.733	1	0.893204
RBPMS2	-0.0882482	0.915534	0.132066	0.503997	0.129142	0.703241	-0.348792	0.170167	387.497	403.734	1	0.893204
NADK	0.0964003	1.1012	0.144288	0.504062	0.129138	0.701178	-0.186902	0.380136	387.498	403.735	1	0.893204
B2M	0.0981476	1.10313	0.146938	0.504164	0.129133	0.700502	-0.191457	0.386003	387.5	403.736	1	0.893204
GDF2	-0.0858651	0.917718	0.128609	0.504361	0.129138	0.702067	-0.339596	0.165974	387.498	403.734	1	0.893204
BPIFA2	0.086068	1.08988	0.128943	0.50446	0.129139	0.702565	-0.166108	0.340693	387.498	403.734	1	0.893204
CPE	0.0908066	1.09506	0.136085	0.504593	0.129137	0.699755	-0.175611	0.359381	387.498	403.735	1	0.893204
CD72	0.0917395	1.09608	0.137588	0.50492	0.129138	0.701605	-0.176846	0.364119	387.498	403.735	1	0.893204
RABEPK	-0.0857135	0.917857	0.128593	0.505059	0.129133	0.704059	-0.339264	0.166088	387.5	403.736	1	0.893204
BABAM1	0.0892801	1.09339	0.134029	0.505329	0.129131	0.699007	-0.173201	0.353474	387.5	403.737	1	0.893204
IDI2	0.0860698	1.08988	0.129366	0.505847	0.129129	0.699043	-0.166982	0.341626	387.501	403.737	1	0.893582
ARHGAP25	-0.0867219	0.916932	0.130639	0.506799	0.129121	0.701747	-0.344433	0.169037	387.503	403.74	1	0.894548
HJV	-0.0853259	0.918213	0.128597	0.507002	0.129118	0.702636	-0.338743	0.166728	387.504	403.74	1	0.894548
GAMT	0.0888796	1.09295	0.134227	0.50787	0.129113	0.695129	-0.174019	0.353485	387.505	403.742	1	0.895335
MYL4	0.0849014	1.08861	0.128276	0.508056	0.129113	0.699755	-0.166088	0.338125	387.505	403.742	1	0.895335
IFIT3	-0.0877624	0.915979	0.132931	0.509118	0.129104	0.700181	-0.349836	0.172633	387.508	403.745	1	0.895581
IFNLR1	0.0901039	1.09429	0.136515	0.509234	0.129102	0.702067	-0.177643	0.358871	387.509	403.745	1	0.895581
F11	0.0908279	1.09508	0.137686	0.509462	0.129101	0.70068	-0.179104	0.362215	387.509	403.745	1	0.895581
IL34	0.0854286	1.08918	0.12956	0.509655	0.129101	0.699683	-0.168163	0.341195	387.509	403.745	1	0.895581
PCNA	0.0873943	1.09133	0.132561	0.509718	0.129099	0.698829	-0.172335	0.348549	387.509	403.746	1	0.895581
GOLGA3	-0.0854918	0.918061	0.12987	0.510353	0.129095	0.702209	-0.341572	0.16875	387.51	403.747	1	0.896163
CEP112	0.0865996	1.09046	0.131969	0.511687	0.129084	0.702352	-0.172198	0.346407	387.514	403.75	1	0.897403
CTNNA1	0.0872112	1.09113	0.132933	0.511788	0.129086	0.701356	-0.172839	0.349564	387.513	403.75	1	0.897403
ZP3	0.0895841	1.09372	0.136637	0.512058	0.129082	0.699719	-0.178268	0.358834	387.514	403.751	1	0.897403
PPIF	0.0845713	1.08825	0.129103	0.512425	0.129081	0.698438	-0.168183	0.339243	387.515	403.751	1	0.897403
SHPK	-0.086878	0.916789	0.132788	0.512945	0.129077	0.700644	-0.348706	0.173194	387.516	403.752	1	0.897403
PGR	-0.0834327	0.919953	0.127552	0.513042	0.129075	0.699328	-0.33458	0.166726	387.516	403.753	1	0.897403
KLK8	0.0865408	1.0904	0.132351	0.513194	0.129076	0.700857	-0.17251	0.347777	387.516	403.753	1	0.897403
OSCAR	0.101081	1.10637	0.154957	0.514199	0.129067	0.701035	-0.202604	0.406516	387.519	403.755	1	0.897689
SCRIB	-0.0841198	0.919321	0.129068	0.514564	0.129065	0.704273	-0.338694	0.168798	387.519	403.756	1	0.897689
SEPTIN3	-0.0838942	0.919529	0.128922	0.515217	0.129061	0.70132	-0.338103	0.168704	387.521	403.757	1	0.897689
UPK3A	0.0833523	1.08692	0.128097	0.515242	0.12906	0.70132	-0.167587	0.335858	387.521	403.757	1	0.897689
LTBP3	-0.0922711	0.911858	0.141805	0.515247	0.129063	0.703028	-0.372479	0.184904	387.52	403.756	1	0.897689
ERVV-1	0.0844028	1.08807	0.129799	0.515527	0.12906	0.700324	-0.169428	0.340709	387.521	403.757	1	0.897689
HDGF	0.085635	1.08941	0.131743	0.515682	0.129058	0.702708	-0.172245	0.345644	387.521	403.758	1	0.897689
MELTF	-0.0916009	0.912469	0.14096	0.515797	0.129059	0.70253	-0.370178	0.183814	387.521	403.757	1	0.897689
MYDGF	-0.0895802	0.914315	0.138094	0.516539	0.129052	0.704024	-0.36205	0.180634	387.523	403.759	1	0.898448
ADAMTS16	0.0853339	1.08908	0.13191	0.517691	0.129043	0.70068	-0.173149	0.345408	387.526	403.762	1	0.898888
MSLNL	-0.0845751	0.918903	0.131019	0.518592	0.129036	0.701605	-0.342635	0.172391	387.528	403.764	1	0.898888
SEZ6	0.0906585	1.0949	0.140451	0.518616	0.129036	0.701356	-0.184829	0.367127	387.528	403.764	1	0.898888
TSPAN15	-0.0848593	0.918642	0.131726	0.519438	0.129031	0.701747	-0.344454	0.173164	387.529	403.765	1	0.898888
DEFB103A	0.0843216	1.08798	0.130938	0.519588	0.12903	0.69979	-0.172169	0.342383	387.529	403.766	1	0.898888
CYB5R2	-0.0836649	0.919739	0.12992	0.519594	0.129031	0.699541	-0.33986	0.170773	387.529	403.766	1	0.898888
AGR3	-0.0847391	0.918752	0.132138	0.521332	0.129018	0.701035	-0.345282	0.174081	387.533	403.769	1	0.898888
EDNRB	-0.0886102	0.915202	0.138175	0.521334	0.129021	0.703597	-0.361961	0.181193	387.532	403.768	1	0.898888
ZNF174	-0.0835978	0.919801	0.130408	0.521492	0.129016	0.702458	-0.340308	0.172131	387.533	403.77	1	0.898888
PER3	-0.0831835	0.920182	0.129806	0.521633	0.129017	0.70043	-0.339347	0.170911	387.533	403.77	1	0.898888
TNXB	-0.0885064	0.915297	0.138178	0.521831	0.129018	0.701142	-0.361856	0.181482	387.533	403.769	1	0.898888
ARG1	0.0826675	1.08618	0.129142	0.522088	0.129014	0.699683	-0.170197	0.337416	387.534	403.771	1	0.898888
FCRL2	0.0831568	1.08671	0.129941	0.5222	0.129012	0.700253	-0.171399	0.339253	387.534	403.771	1	0.898888
DNAJB2	-0.0929596	0.91123	0.145441	0.522722	0.12901	0.703739	-0.380129	0.191487	387.535	403.772	1	0.898888
SPOCK1	0.0910516	1.09533	0.142487	0.522812	0.129005	0.699897	-0.188938	0.371122	387.536	403.773	1	0.898888
CXCL12	-0.0824071	0.920897	0.129032	0.523046	0.129007	0.703526	-0.33705	0.170158	387.536	403.772	1	0.898888
TIA1	0.0834898	1.08707	0.130727	0.523047	0.129007	0.700359	-0.172503	0.341423	387.536	403.772	1	0.898888
CEMIP2	0.0819266	1.08538	0.128453	0.523607	0.129002	0.700395	-0.169838	0.335079	387.537	403.774	1	0.898888
GUK1	0.0829752	1.08651	0.130182	0.523877	0.129001	0.700751	-0.172008	0.339473	387.538	403.774	1	0.898888
EPB41L5	0.0835963	1.08719	0.131319	0.524393	0.128999	0.700573	-0.17324	0.342953	387.538	403.775	1	0.898888
ATP6AP2	0.0814146	1.08482	0.128061	0.524941	0.128993	0.701747	-0.169628	0.333935	387.54	403.776	1	0.898888
CACNA1H	0.0851563	1.08889	0.133962	0.524988	0.128992	0.700857	-0.177652	0.348786	387.54	403.777	1	0.898888
FABP9	-0.0808181	0.922361	0.127182	0.525135	0.128992	0.701498	-0.331466	0.168439	387.54	403.777	1	0.898888
NAPRT	-0.0805463	0.922612	0.12684	0.525412	0.128992	0.703775	-0.330931	0.167713	387.54	403.777	1	0.898888
LRRC37A2	0.0840663	1.0877	0.132416	0.525517	0.12899	0.698829	-0.175431	0.345112	387.541	403.777	1	0.898888
CRIM1	-0.0915063	0.912556	0.144231	0.525792	0.12899	0.702138	-0.376364	0.190516	387.541	403.777	1	0.898888
DRG2	0.0817341	1.08517	0.128919	0.526085	0.128987	0.698616	-0.170694	0.336077	387.542	403.778	1	0.898888
COL1A1	-0.0936516	0.9106	0.147866	0.526502	0.128986	0.702209	-0.386025	0.195122	387.542	403.779	1	0.898888
ING1	-0.0816855	0.921562	0.128991	0.526559	0.128983	0.701391	-0.336116	0.170974	387.543	403.779	1	0.898888
ADAM8	0.100104	1.10529	0.158207	0.526903	0.12898	0.700822	-0.21018	0.411663	387.544	403.78	1	0.898888
ACE	-0.0881017	0.915668	0.139312	0.527122	0.12898	0.702708	-0.363169	0.184445	387.544	403.78	1	0.898888
ANGPTL3	0.0899485	1.09412	0.142352	0.52747	0.128976	0.701711	-0.18908	0.370448	387.545	403.781	1	0.898888
CLEC7A	-0.0919745	0.912128	0.14579	0.528127	0.12897	0.702957	-0.379405	0.194488	387.547	403.783	1	0.898888
TAX1BP1	-0.0876737	0.91606	0.139059	0.528382	0.128971	0.702743	-0.361881	0.184716	387.546	403.783	1	0.898888
SAT2	0.0837296	1.08733	0.132832	0.52847	0.128969	0.700466	-0.176753	0.345243	387.547	403.783	1	0.898888
SAG	-0.082253	0.921039	0.13087	0.529669	0.128962	0.700466	-0.340187	0.174186	387.549	403.786	1	0.898888
CD46	-0.0912797	0.912762	0.145233	0.529672	0.128964	0.701213	-0.378372	0.192419	387.548	403.785	1	0.898888
PADI4	0.0807119	1.08406	0.128426	0.529695	0.128962	0.701818	-0.170791	0.334007	387.549	403.785	1	0.898888
BRD1	-0.0844668	0.919002	0.134482	0.529944	0.12896	0.701	-0.349388	0.179087	387.55	403.786	1	0.898888
ART5	0.0809032	1.08427	0.129139	0.530999	0.128954	0.700573	-0.171935	0.335555	387.551	403.788	1	0.898888
CASP4	-0.0834392	0.919947	0.13326	0.531223	0.128953	0.701106	-0.346361	0.177346	387.552	403.788	1	0.898888
CA11	-0.0838358	0.919582	0.133996	0.531537	0.128951	0.701711	-0.348383	0.17834	387.552	403.789	1	0.898888
SIRT1	-0.0805483	0.92261	0.128824	0.531801	0.128948	0.69947	-0.334548	0.171799	387.553	403.79	1	0.898888
RPE	-0.0830474	0.920308	0.132878	0.531979	0.128948	0.700644	-0.345244	0.176901	387.553	403.79	1	0.898888
MZT1	-0.080924	0.922264	0.129584	0.532305	0.128944	0.698687	-0.336372	0.172977	387.554	403.791	1	0.898888
PGA4	-0.086699	0.916953	0.138859	0.532387	0.128945	0.701818	-0.360663	0.18518	387.554	403.791	1	0.898888
CPOX	0.0804245	1.08375	0.128905	0.53269	0.128942	0.702423	-0.172031	0.33472	387.555	403.791	1	0.898888
PDCL2	-0.0827987	0.920536	0.132741	0.532783	0.12894	0.703312	-0.344188	0.177524	387.555	403.792	1	0.898888
FCRLB	0.0806231	1.08396	0.129294	0.532913	0.128942	0.701605	-0.17223	0.33597	387.555	403.791	1	0.898888
TNFRSF1A	0.0977001	1.10263	0.156695	0.532954	0.128935	0.701071	-0.211333	0.404559	387.557	403.793	1	0.898888
STK24	-0.0814439	0.921784	0.130641	0.533012	0.12894	0.703704	-0.339216	0.17448	387.555	403.792	1	0.898888
SULT2A1	0.0776186	1.08071	0.124619	0.533385	0.128937	0.704024	-0.16658	0.323356	387.556	403.793	1	0.898888
ZNF75D	-0.0818248	0.921433	0.131592	0.53407	0.128933	0.700075	-0.341385	0.175946	387.557	403.794	1	0.898888
PCSK9	0.0851949	1.08893	0.137043	0.534161	0.128931	0.699648	-0.183747	0.354983	387.558	403.794	1	0.898888
PREB	0.0831178	1.08667	0.133812	0.5345	0.128929	0.701925	-0.179327	0.346573	387.558	403.795	1	0.898888
SULT1A1	-0.0784589	0.92454	0.126426	0.534869	0.128927	0.698296	-0.327463	0.169552	387.559	403.796	1	0.898888
CREBZF	0.0816337	1.08506	0.131613	0.53509	0.128928	0.698723	-0.175779	0.341539	387.559	403.795	1	0.898888
DDX39A	-0.0825415	0.920773	0.133153	0.535325	0.128925	0.703028	-0.34525	0.178151	387.56	403.796	1	0.898888
CPM	0.0834517	1.08703	0.134638	0.535375	0.128924	0.699434	-0.180385	0.34883	387.56	403.796	1	0.898888
COX5B	0.0814568	1.08487	0.131486	0.53558	0.128923	0.704344	-0.176085	0.340735	387.56	403.797	1	0.898888
NCF2	-0.0843214	0.919136	0.136113	0.53559	0.128922	0.700537	-0.352286	0.182797	387.561	403.797	1	0.898888
PLXNA4	-0.0844456	0.919022	0.136371	0.535761	0.128923	0.700644	-0.353769	0.182228	387.56	403.797	1	0.898888
NGRN	0.0778874	1.081	0.125864	0.536034	0.128921	0.700181	-0.168505	0.326373	387.561	403.797	1	0.898888
FDX1	-0.0808551	0.922327	0.13088	0.536721	0.128915	0.699683	-0.338856	0.175617	387.562	403.799	1	0.899203
CENPF	-0.0804802	0.922673	0.130368	0.537016	0.128914	0.700466	-0.33754	0.174854	387.563	403.799	1	0.899203
NDRG1	-0.0861788	0.91743	0.139782	0.537548	0.128911	0.70349	-0.362012	0.187272	387.564	403.8	1	0.899203
TLR2	0.0807705	1.08412	0.131076	0.537756	0.128909	0.700324	-0.175899	0.339148	387.564	403.801	1	0.899203
TRAF2	0.0809468	1.08431	0.131444	0.538007	0.128907	0.701213	-0.176686	0.339849	387.565	403.801	1	0.899203
HBQ1	0.0803146	1.08363	0.130432	0.538055	0.128908	0.701142	-0.174959	0.337708	387.565	403.801	1	0.899203
DEFB116	0.0801126	1.08341	0.130291	0.538638	0.128904	0.699399	-0.174808	0.337235	387.566	403.802	1	0.899666
HIF1A	-0.0794557	0.923619	0.129337	0.538997	0.128901	0.699932	-0.334597	0.173833	387.567	403.803	1	0.899755
MNDA	-0.0848295	0.918669	0.138229	0.539422	0.128899	0.702209	-0.357516	0.185856	387.567	403.804	1	0.899914
SHISA5	0.0845046	1.08818	0.137889	0.539979	0.128892	0.698011	-0.186375	0.35552	387.569	403.806	1	0.899914
AMOTL2	0.0818904	1.08534	0.133634	0.54001	0.128894	0.70132	-0.180102	0.345104	387.569	403.805	1	0.899914
TMED8	0.0805876	1.08392	0.132022	0.541589	0.128885	0.699648	-0.177922	0.340886	387.571	403.808	1	0.901804
UXS1	-0.0801568	0.922972	0.131502	0.54216	0.128881	0.70068	-0.339768	0.177346	387.572	403.809	1	0.901804
SPINK8	0.0786748	1.08185	0.129133	0.542355	0.12888	0.698616	-0.1742	0.333271	387.573	403.809	1	0.901804
SLC12A2	0.0792136	1.08244	0.130259	0.543107	0.128874	0.699256	-0.176123	0.335794	387.574	403.811	1	0.901804
CD300LF	-0.0870442	0.916637	0.143185	0.543244	0.128872	0.701071	-0.368905	0.19393	387.575	403.811	1	0.901804
ROBO1	-0.0842627	0.91919	0.138704	0.543519	0.128873	0.702992	-0.358102	0.187151	387.575	403.811	1	0.901804
BAG4	-0.0774397	0.925483	0.127485	0.543556	0.128872	0.699826	-0.328685	0.172373	387.575	403.812	1	0.901804
MUC2	-0.0798453	0.923259	0.131457	0.543595	0.128872	0.700893	-0.339213	0.177393	387.575	403.811	1	0.901804
AFM	0.0854371	1.08919	0.141191	0.545102	0.128861	0.698687	-0.191622	0.3634	387.578	403.815	1	0.903052
TDO2	-0.0789026	0.92413	0.130585	0.545695	0.128857	0.699861	-0.335843	0.177397	387.579	403.816	1	0.903052
GMFG	-0.0819388	0.921328	0.135651	0.545817	0.128859	0.701605	-0.349974	0.18318	387.579	403.815	1	0.903052
ZFYVE19	0.0762447	1.07923	0.126255	0.545913	0.128858	0.700573	-0.170816	0.325307	387.579	403.816	1	0.903052
PRKD2	-0.0784683	0.924531	0.130117	0.546468	0.128853	0.699363	-0.334838	0.176716	387.581	403.817	1	0.903052
WFDC2	-0.0800183	0.923099	0.132694	0.54649	0.128854	0.69979	-0.341742	0.179748	387.58	403.817	1	0.903052
TMCO5A	-0.0809059	0.922281	0.134168	0.546495	0.128853	0.69979	-0.345323	0.182021	387.581	403.817	1	0.903052
HRC	0.0857946	1.08958	0.142385	0.546805	0.128848	0.699328	-0.194269	0.365436	387.582	403.818	1	0.903057
IL31	-0.0772895	0.925622	0.128489	0.547491	0.128847	0.702032	-0.330726	0.174416	387.582	403.819	1	0.903065
RANBP2	0.077672	1.08077	0.129456	0.548515	0.128839	0.699505	-0.176348	0.332502	387.584	403.821	1	0.903065
ENPP2	-0.0786325	0.92438	0.131063	0.548534	0.128841	0.703063	-0.337255	0.177828	387.584	403.82	1	0.903065
CBLN1	0.0771078	1.08016	0.128541	0.548593	0.128839	0.699541	-0.174894	0.330315	387.584	403.821	1	0.903065
IL9	-0.0782046	0.924775	0.130373	0.548604	0.128839	0.698936	-0.334939	0.177392	387.584	403.821	1	0.903065
SELPLG	-0.0800241	0.923094	0.133422	0.548651	0.128839	0.700359	-0.34319	0.181781	387.585	403.821	1	0.903065
LIPF	0.0771222	1.08017	0.129004	0.549953	0.128831	0.697584	-0.1758	0.331414	387.587	403.823	1	0.904051
GMPR2	0.0830167	1.08656	0.138976	0.550276	0.128828	0.702672	-0.189749	0.356551	387.588	403.824	1	0.904051
ERN1	-0.0790238	0.924018	0.132466	0.550801	0.128826	0.702316	-0.340079	0.180537	387.588	403.825	1	0.904051
TMED1	-0.0796108	0.923476	0.133524	0.551022	0.128824	0.700004	-0.342373	0.18232	387.589	403.825	1	0.904051
PEPD	-0.086706	0.916947	0.145519	0.551282	0.128826	0.703882	-0.374691	0.197147	387.588	403.825	1	0.904051
QSOX1	0.0856688	1.08945	0.143787	0.551307	0.128821	0.699434	-0.196887	0.368243	387.59	403.826	1	0.904051
LATS1	0.07752	1.0806	0.130141	0.5514	0.128822	0.701106	-0.177741	0.33377	387.59	403.826	1	0.904051
DYNC1H1	-0.0768467	0.926032	0.129325	0.55237	0.128817	0.704059	-0.331863	0.176432	387.591	403.827	1	0.905136
DKK1	0.0861625	1.08998	0.145212	0.552943	0.128812	0.702032	-0.198544	0.372171	387.592	403.829	1	0.905322
IL17A	0.0793423	1.08257	0.133989	0.553746	0.128809	0.701427	-0.182805	0.343819	387.593	403.83	1	0.905322
PRKAB1	0.0792074	1.08243	0.13381	0.553891	0.128808	0.70068	-0.182767	0.343081	387.594	403.83	1	0.905322
LILRA4	0.0776319	1.08072	0.131487	0.554912	0.1288	0.701035	-0.180256	0.336595	387.596	403.832	1	0.905322
IFNGR2	-0.0810189	0.922176	0.137296	0.555122	0.128801	0.702067	-0.35199	0.187655	387.596	403.832	1	0.905322
IVD	-0.0742243	0.928463	0.125901	0.555496	0.128798	0.701427	-0.3227	0.172271	387.596	403.833	1	0.905322
PLIN1	0.0739015	1.0767	0.125448	0.555794	0.128796	0.70043	-0.171876	0.321278	387.597	403.834	1	0.905322
TRPV3	-0.0770409	0.925852	0.130813	0.555901	0.128795	0.701	-0.334865	0.179323	387.597	403.834	1	0.905322
CLSTN3	-0.0802048	0.922927	0.136304	0.556247	0.128794	0.70164	-0.349415	0.186472	387.598	403.834	1	0.905322
CTF1	0.0758713	1.07882	0.129029	0.55652	0.128791	0.697655	-0.176923	0.330252	387.598	403.835	1	0.905322
CD63	0.0816612	1.08509	0.138899	0.556587	0.12879	0.698901	-0.190756	0.355083	387.599	403.835	1	0.905322
EIF4EBP1	0.0851415	1.08887	0.144819	0.556589	0.128789	0.700039	-0.19924	0.369913	387.599	403.835	1	0.905322
SNAP23	-0.0762111	0.926621	0.129672	0.556718	0.12879	0.701284	-0.332056	0.177806	387.599	403.835	1	0.905322
ASAH2	0.0814282	1.08484	0.138666	0.557053	0.128786	0.699114	-0.190879	0.354191	387.6	403.836	1	0.905322
STX3	0.0771184	1.08017	0.131342	0.557098	0.128788	0.698687	-0.180257	0.336131	387.599	403.836	1	0.905322
EFHD1	0.0912669	1.09556	0.155842	0.558119	0.12878	0.700644	-0.214868	0.397605	387.602	403.838	1	0.905482
OMP	-0.0838863	0.919536	0.143455	0.558711	0.128781	0.701142	-0.367667	0.196071	387.601	403.838	1	0.905482
HSD17B3	-0.0758924	0.926916	0.129917	0.559112	0.128776	0.699363	-0.332016	0.178591	387.603	403.839	1	0.905482
MANSC4	0.0767712	1.0798	0.131556	0.559516	0.128773	0.701178	-0.180854	0.336211	387.603	403.84	1	0.905482
ERMAP	-0.0848548	0.918646	0.145414	0.559529	0.128775	0.701178	-0.372208	0.199312	387.603	403.84	1	0.905482
SWAP70	0.075466	1.07839	0.129404	0.55977	0.128772	0.700039	-0.177871	0.330563	387.604	403.84	1	0.905482
RNF5	-0.0771167	0.925782	0.132273	0.559886	0.128771	0.700715	-0.337818	0.182043	387.604	403.841	1	0.905482
PLB1	-0.0747569	0.927969	0.12833	0.560204	0.128769	0.701284	-0.327754	0.176745	387.605	403.841	1	0.905482
NT5C1A	0.0839496	1.08757	0.144223	0.560513	0.128768	0.698723	-0.19805	0.36882	387.605	403.841	1	0.905482
RGS10	-0.0751042	0.927647	0.129058	0.560606	0.128767	0.703063	-0.329859	0.177555	387.605	403.842	1	0.905482
DCTD	0.0804819	1.08381	0.138399	0.56089	0.128763	0.700608	-0.191333	0.352688	387.606	403.843	1	0.905482
INPP5D	-0.0764229	0.926424	0.131504	0.561143	0.128764	0.703526	-0.33591	0.181083	387.606	403.843	1	0.905482
DAPK2	0.0750402	1.07793	0.129278	0.561606	0.128761	0.698865	-0.177976	0.330055	387.607	403.844	1	0.905482
PTH	0.0747742	1.07764	0.128881	0.561792	0.12876	0.699612	-0.177427	0.329157	387.607	403.844	1	0.905482
TREML2	0.0777001	1.0808	0.13393	0.561811	0.128762	0.699719	-0.183851	0.342656	387.607	403.843	1	0.905482
C7orf50	-0.073725	0.928927	0.127273	0.562409	0.128756	0.703348	-0.324668	0.175667	387.609	403.845	1	0.90595
RPA2	0.075714	1.07865	0.130879	0.562923	0.128753	0.700537	-0.180449	0.334033	387.609	403.846	1	0.905958
CLEC4A	-0.0758295	0.926974	0.131242	0.56341	0.12875	0.69915	-0.334549	0.181266	387.61	403.847	1	0.905958
KRT18	0.0764618	1.07946	0.132446	0.563732	0.128749	0.701	-0.18281	0.337892	387.611	403.847	1	0.905958
HHEX	0.0732024	1.07595	0.126948	0.564187	0.128746	0.700822	-0.175201	0.323943	387.611	403.848	1	0.905958
PTS	-0.0785384	0.924467	0.136375	0.564683	0.128743	0.701889	-0.347511	0.188494	387.612	403.849	1	0.905958
REEP4	-0.0753698	0.9274	0.130876	0.564692	0.128742	0.704095	-0.333238	0.181216	387.613	403.849	1	0.905958
PSMD5	-0.0761305	0.926695	0.132297	0.564985	0.128739	0.700786	-0.336367	0.183531	387.613	403.85	1	0.905958
MAP4K5	-0.0738112	0.928847	0.128328	0.565172	0.12874	0.701071	-0.327156	0.1773	387.613	403.85	1	0.905958
PRTFDC1	-0.0747333	0.927991	0.13004	0.565498	0.128738	0.701782	-0.331331	0.179914	387.614	403.85	1	0.905958
RASGRF1	-0.0732565	0.929362	0.127593	0.565871	0.128735	0.70253	-0.324598	0.176868	387.615	403.851	1	0.905958
SERPINF1	-0.0823568	0.920943	0.144064	0.567547	0.128727	0.70253	-0.367044	0.199274	387.617	403.853	1	0.905958
ECE1	0.0757047	1.07864	0.132458	0.567636	0.128726	0.702245	-0.183489	0.337217	387.617	403.854	1	0.905958
STC2	0.0826619	1.08617	0.144664	0.567725	0.128721	0.700573	-0.202002	0.366627	387.618	403.855	1	0.905958
GLIPR1	-0.0740065	0.928666	0.129569	0.567881	0.128723	0.699114	-0.329292	0.179998	387.618	403.855	1	0.905958
BOC	0.0832228	1.08678	0.145719	0.56792	0.128721	0.699612	-0.203046	0.369777	387.618	403.855	1	0.905958
DDX4	0.0747627	1.07763	0.131062	0.568381	0.128721	0.701925	-0.181676	0.333492	387.618	403.855	1	0.905958
ABL1	-0.0836431	0.919759	0.146665	0.568474	0.12872	0.700786	-0.372918	0.20349	387.619	403.855	1	0.905958
DUT	0.0787152	1.0819	0.138043	0.568527	0.12872	0.70253	-0.191611	0.350826	387.619	403.855	1	0.905958
ARFIP1	0.0737831	1.07657	0.129483	0.568793	0.128719	0.700288	-0.179674	0.329132	387.619	403.856	1	0.905958
OSM	-0.0743749	0.928324	0.130543	0.568859	0.128717	0.699755	-0.331245	0.181807	387.62	403.856	1	0.905958
FGF6	-0.0741926	0.928493	0.13023	0.568879	0.128717	0.703099	-0.330921	0.181044	387.62	403.856	1	0.905958
RET	0.0773443	1.08041	0.136182	0.570069	0.128712	0.698545	-0.189093	0.346135	387.621	403.858	1	0.906758
SPTBN2	0.0736503	1.07643	0.12972	0.570194	0.12871	0.699114	-0.180491	0.329371	387.622	403.858	1	0.906758
MAGED1	-0.0735003	0.929136	0.129663	0.570813	0.128706	0.701498	-0.329239	0.180637	387.623	403.859	1	0.906758
HARS1	-0.0796281	0.92346	0.140477	0.570823	0.128708	0.700715	-0.357165	0.194948	387.622	403.859	1	0.906758
CERT1	-0.0736448	0.929002	0.129955	0.570922	0.128706	0.699755	-0.329888	0.180995	387.623	403.86	1	0.906758
PVR	0.0784225	1.08158	0.138503	0.571247	0.128704	0.700964	-0.193064	0.351346	387.624	403.86	1	0.906786
FMNL1	0.0753245	1.07823	0.133216	0.571781	0.128701	0.701427	-0.185661	0.338119	387.624	403.861	1	0.907144
PARK7	-0.0807301	0.922443	0.143153	0.572794	0.128697	0.700822	-0.36381	0.198807	387.626	403.862	1	0.908261
SERPINA12	0.0747567	1.07762	0.132965	0.57396	0.128688	0.701249	-0.186031	0.336599	387.628	403.865	1	0.908504
FGF5	-0.0735631	0.929078	0.131065	0.574614	0.128684	0.69979	-0.331525	0.183573	387.629	403.866	1	0.908504
CCL3	0.0891124	1.0932	0.158784	0.57465	0.128682	0.700217	-0.222973	0.401173	387.63	403.866	1	0.908504
SLIRP	-0.0736585	0.928989	0.13137	0.575007	0.128681	0.70132	-0.332285	0.184052	387.63	403.867	1	0.908504
MPI	-0.0725256	0.930042	0.129356	0.575025	0.128682	0.700075	-0.327527	0.180967	387.63	403.866	1	0.908504
IL12A	-0.0722935	0.930258	0.129019	0.575253	0.12868	0.702387	-0.326246	0.18094	387.631	403.867	1	0.908504
ADA2	0.0817821	1.08522	0.145953	0.575254	0.128679	0.700964	-0.204909	0.368797	387.631	403.867	1	0.908504
CLMP	0.0773961	1.08047	0.138185	0.575417	0.12868	0.700715	-0.193322	0.349683	387.63	403.867	1	0.908504
STIP1	-0.0717661	0.930749	0.128286	0.575874	0.128677	0.70349	-0.324663	0.179553	387.631	403.868	1	0.908525
CAMSAP1	0.0720607	1.07472	0.128973	0.576348	0.128675	0.700715	-0.180624	0.326317	387.632	403.868	1	0.908525
SLC44A4	0.0732798	1.07603	0.131215	0.576524	0.128674	0.700324	-0.183714	0.332259	387.632	403.869	1	0.908525
AXIN1	0.0713399	1.07395	0.127863	0.576884	0.128672	0.702743	-0.179093	0.323315	387.633	403.869	1	0.908525
PLA2G1B	0.0769883	1.08003	0.138019	0.576974	0.128673	0.701178	-0.192745	0.349884	387.633	403.869	1	0.908525
HLA-A	-0.073815	0.928844	0.132633	0.577844	0.128666	0.700537	-0.335332	0.185933	387.634	403.871	1	0.908536
ARID3A	-0.0733518	0.929274	0.131804	0.577855	0.128666	0.702921	-0.333027	0.184882	387.635	403.871	1	0.908536
TPSAB1	0.0744419	1.07728	0.133822	0.578021	0.128665	0.700039	-0.187894	0.338187	387.635	403.871	1	0.908536
NCAM1	-0.0799559	0.923157	0.144065	0.578894	0.128661	0.701854	-0.364372	0.201701	387.636	403.872	1	0.908536
NCAN	0.0712176	1.07381	0.128356	0.579002	0.12866	0.697157	-0.180044	0.32432	387.636	403.873	1	0.908536
IMPA1	-0.0751313	0.927622	0.135432	0.579064	0.128659	0.70011	-0.342053	0.190212	387.636	403.873	1	0.908536
GCC1	-0.0729627	0.929635	0.13155	0.579142	0.128658	0.698936	-0.332094	0.185007	387.637	403.873	1	0.908536
C2CD2L	-0.0739125	0.928753	0.133488	0.579783	0.128657	0.702565	-0.337909	0.186933	387.637	403.874	1	0.908734
COL4A4	-0.0708037	0.931645	0.127908	0.579885	0.128655	0.702281	-0.323117	0.17967	387.638	403.874	1	0.908734
VSIG10L	0.0710701	1.07366	0.128825	0.581169	0.128647	0.700217	-0.181379	0.324987	387.64	403.876	1	0.909968
GADD45GIP1	0.0722732	1.07495	0.131287	0.581978	0.128643	0.697833	-0.184937	0.331195	387.641	403.878	1	0.909968
TACC3	-0.0725095	0.930057	0.131822	0.582282	0.128641	0.701427	-0.332181	0.185852	387.642	403.878	1	0.909968
ICOSLG	-0.0742024	0.928484	0.135127	0.582916	0.128638	0.700324	-0.340492	0.190608	387.643	403.879	1	0.909968
REN	0.0820976	1.08556	0.149515	0.582941	0.128637	0.70253	-0.211203	0.376607	387.643	403.879	1	0.909968
PCBD1	-0.0872463	0.916451	0.159051	0.583319	0.128638	0.700751	-0.402326	0.222791	387.642	403.879	1	0.909968
NINJ1	-0.0713544	0.931132	0.130319	0.58401	0.128632	0.699007	-0.328314	0.183868	387.644	403.881	1	0.909968
CTSV	0.0739665	1.07677	0.135157	0.584198	0.128631	0.698687	-0.190747	0.340551	387.645	403.881	1	0.909968
IGFBP7	-0.0769585	0.925928	0.140812	0.584698	0.128629	0.700929	-0.355095	0.198181	387.645	403.882	1	0.909968
KLRB1	-0.0727771	0.929808	0.133164	0.584708	0.128628	0.702992	-0.335339	0.188056	387.645	403.882	1	0.909968
JUN	-0.0696109	0.932757	0.127561	0.585267	0.128624	0.699399	-0.320739	0.180661	387.647	403.883	1	0.909968
TFAP2A	-0.0722014	0.930343	0.132341	0.585359	0.128624	0.70011	-0.333129	0.186987	387.647	403.883	1	0.909968
KCNIP4	0.0725669	1.07526	0.133215	0.585935	0.128621	0.700893	-0.188434	0.335182	387.647	403.884	1	0.909968
WFDC12	-0.0769767	0.925911	0.141396	0.586164	0.128622	0.699861	-0.356563	0.199251	387.647	403.884	1	0.909968
DCTPP1	0.0821404	1.08561	0.150903	0.586219	0.128618	0.69979	-0.214295	0.378872	387.648	403.885	1	0.909968
MECR	0.0702468	1.07277	0.129065	0.586252	0.128619	0.700395	-0.182699	0.324527	387.648	403.885	1	0.909968
MEGF11	0.0714295	1.07404	0.13127	0.586345	0.128619	0.700075	-0.18577	0.330108	387.648	403.885	1	0.909968
GUCY2C	-0.0715419	0.930957	0.131524	0.586478	0.128619	0.701889	-0.331	0.185924	387.648	403.885	1	0.909968
PRDX3	0.0701937	1.07272	0.12914	0.586753	0.128617	0.703704	-0.182934	0.324984	387.649	403.885	1	0.909968
BCL7B	0.0699452	1.07245	0.128718	0.586857	0.128616	0.702209	-0.182349	0.32354	387.649	403.885	1	0.909968
C1QL2	-0.0738035	0.928854	0.135952	0.587222	0.128616	0.702387	-0.342572	0.191702	387.649	403.885	1	0.909995
CASP1	0.0706714	1.07323	0.130276	0.587492	0.128613	0.70164	-0.184244	0.327858	387.65	403.886	1	0.909995
IL20RA	0.0704812	1.07302	0.130033	0.587802	0.128611	0.699434	-0.184359	0.326606	387.651	403.887	1	0.909996
DNAJB8	-0.0691806	0.933158	0.127795	0.588272	0.128608	0.700893	-0.321133	0.181164	387.651	403.888	1	0.910089
PMS1	-0.0708855	0.931569	0.131062	0.588608	0.128605	0.700253	-0.328705	0.186357	387.652	403.888	1	0.910089
ARHGEF12	0.0702898	1.07282	0.130104	0.58902	0.128605	0.703383	-0.184483	0.326882	387.652	403.889	1	0.910089
LTBR	0.0833549	1.08693	0.154321	0.5891	0.128601	0.701427	-0.220492	0.386093	387.653	403.89	1	0.910089
PDRG1	-0.0709788	0.931482	0.132047	0.590904	0.128593	0.701	-0.330928	0.188149	387.656	403.892	1	0.912398
LETM1	0.0723207	1.075	0.134693	0.591316	0.128591	0.701356	-0.191845	0.337431	387.656	403.893	1	0.912556
FLI1	0.0686251	1.07103	0.128098	0.592149	0.128588	0.70132	-0.182247	0.321286	387.657	403.894	1	0.913294
SIRT5	0.0703293	1.07286	0.131373	0.592416	0.128585	0.700217	-0.187443	0.329028	387.658	403.894	1	0.913294
LYZL2	-0.0694434	0.932913	0.130003	0.593225	0.12858	0.700644	-0.325218	0.185894	387.659	403.896	1	0.91406
SFRP1	0.077271	1.08033	0.144839	0.59369	0.128576	0.698652	-0.208181	0.361116	387.661	403.897	1	0.91406
KLRK1	0.0703178	1.07285	0.13187	0.593871	0.128579	0.700608	-0.187658	0.330655	387.66	403.896	1	0.91406
HSBP1	-0.0690617	0.933269	0.129614	0.594154	0.128577	0.703775	-0.324487	0.184894	387.66	403.897	1	0.91406
CDH5	0.0748551	1.07773	0.140718	0.594759	0.128572	0.697477	-0.201617	0.35157	387.662	403.898	1	0.914486
TEF	0.0697892	1.07228	0.131506	0.595633	0.128569	0.70317	-0.187743	0.329085	387.663	403.899	1	0.914486
SLC4A1	0.0675831	1.06992	0.127524	0.596137	0.128566	0.698438	-0.182433	0.318858	387.663	403.9	1	0.914486
GSTT2B	-0.0693786	0.932973	0.130938	0.596211	0.128565	0.702565	-0.327054	0.187511	387.664	403.9	1	0.914486
SSH3	0.0679339	1.07029	0.128266	0.596366	0.128565	0.701213	-0.183284	0.3209	387.664	403.9	1	0.914486
IL31RA	0.067902	1.07026	0.128279	0.596575	0.128564	0.69858	-0.183263	0.321039	387.664	403.9	1	0.914486
DCC	-0.0726354	0.92994	0.137233	0.596606	0.128565	0.699897	-0.343933	0.195413	387.664	403.9	1	0.914486
CMIP	-0.0708403	0.931611	0.134348	0.597992	0.128557	0.700537	-0.335903	0.192124	387.666	403.903	1	0.916133
ZCCHC8	-0.0687074	0.9336	0.130589	0.598795	0.128551	0.700146	-0.325654	0.187606	387.668	403.904	1	0.916752
CD3E	-0.0679308	0.934325	0.129192	0.599019	0.12855	0.69826	-0.322349	0.185441	387.668	403.904	1	0.916752
IKBKG	0.0686261	1.07104	0.130878	0.600035	0.128545	0.700395	-0.187832	0.326574	387.669	403.906	1	0.917214
RNF41	-0.0667801	0.935401	0.127398	0.600152	0.128544	0.700964	-0.317552	0.183313	387.67	403.906	1	0.917214
MUCL3	0.0687681	1.07119	0.131366	0.600638	0.128542	0.700608	-0.188587	0.327652	387.67	403.907	1	0.917214
ADH1B	0.0692356	1.07169	0.132317	0.600797	0.128541	0.70011	-0.190514	0.329506	387.671	403.907	1	0.917214
S100A4	-0.0822748	0.921019	0.157343	0.601043	0.128541	0.700466	-0.392807	0.225566	387.671	403.907	1	0.917214
TFPI2	0.0722234	1.0749	0.138177	0.601192	0.128539	0.700359	-0.198926	0.344217	387.671	403.908	1	0.917214
PAXX	-0.0740648	0.928612	0.141977	0.601901	0.128537	0.701533	-0.354306	0.20367	387.672	403.908	1	0.917357
GPC5	0.0739034	1.0767	0.14167	0.601908	0.128535	0.700288	-0.204245	0.352529	387.672	403.909	1	0.917357
PGD	0.067886	1.07024	0.130329	0.602449	0.128533	0.700217	-0.187674	0.324785	387.673	403.909	1	0.91759
TCL1B	-0.0672098	0.934999	0.129294	0.603188	0.128529	0.701106	-0.3222	0.185985	387.674	403.91	1	0.91759
APOE	0.0695521	1.07203	0.134089	0.603971	0.128526	0.700181	-0.192919	0.334196	387.675	403.912	1	0.91759
SERPINI2	-0.0712646	0.931215	0.137421	0.604049	0.128524	0.700466	-0.342004	0.198076	387.675	403.912	1	0.91759
CD82	0.0667806	1.06906	0.128842	0.604238	0.128523	0.699185	-0.185809	0.320579	387.676	403.912	1	0.91759
CINP	-0.069343	0.933007	0.133916	0.60459	0.128523	0.703028	-0.333615	0.192629	387.676	403.912	1	0.91759
SCGN	-0.0680676	0.934197	0.13164	0.605104	0.12852	0.699328	-0.327722	0.189688	387.677	403.913	1	0.91759
TADA3	0.0668746	1.06916	0.129559	0.605736	0.128516	0.698438	-0.186875	0.322206	387.678	403.914	1	0.91759
SERPINH1	-0.0654918	0.936607	0.126921	0.605851	0.128515	0.700857	-0.315273	0.183571	387.678	403.915	1	0.91759
CD200R1	0.068889	1.07132	0.133581	0.606056	0.128514	0.70043	-0.193199	0.331727	387.679	403.915	1	0.91759
NPPB	0.0648189	1.06697	0.125794	0.606358	0.128513	0.701676	-0.181508	0.312938	387.679	403.915	1	0.91759
RECK	0.0659795	1.0682	0.128353	0.60722	0.128509	0.700146	-0.185394	0.319044	387.68	403.916	1	0.91759
HEPACAM2	0.0663048	1.06855	0.129	0.607258	0.128508	0.696375	-0.186503	0.320537	387.68	403.917	1	0.91759
ZBTB16	-0.0665134	0.93565	0.129576	0.607731	0.128506	0.699861	-0.322151	0.187209	387.681	403.917	1	0.91759
INSL3	-0.0651435	0.936933	0.127341	0.608955	0.128499	0.700857	-0.315918	0.184648	387.683	403.919	1	0.91759
ELOB	-0.0680427	0.934221	0.133012	0.608964	0.128499	0.699079	-0.330034	0.192821	387.683	403.919	1	0.91759
TNNI3	0.0657297	1.06794	0.128587	0.609232	0.128498	0.698011	-0.186318	0.319251	387.683	403.919	1	0.91759
EP300	0.0652627	1.06744	0.127716	0.609352	0.128498	0.700181	-0.184964	0.317282	387.683	403.92	1	0.91759
NME1	-0.0669485	0.935243	0.131056	0.609464	0.128496	0.699897	-0.324871	0.190203	387.684	403.92	1	0.91759
ATP5PO	-0.0642288	0.93779	0.125836	0.60976	0.128496	0.70043	-0.312614	0.18216	387.684	403.92	1	0.91759
IL2RA	-0.073288	0.929333	0.14359	0.609773	0.128495	0.701178	-0.356038	0.208388	387.684	403.92	1	0.91759
CCL13	0.0671837	1.06949	0.131641	0.609803	0.128495	0.697904	-0.190953	0.32647	387.684	403.92	1	0.91759
DLL1	-0.0710011	0.931461	0.139184	0.609965	0.128495	0.701569	-0.345436	0.201678	387.684	403.921	1	0.91759
PROK1	0.0653651	1.06755	0.128168	0.610055	0.128494	0.699861	-0.18559	0.318111	387.684	403.921	1	0.91759
ATF2	-0.064956	0.937109	0.12739	0.610123	0.128494	0.69947	-0.316121	0.184615	387.684	403.921	1	0.91759
CNPY2	-0.0666627	0.935511	0.130754	0.610167	0.128494	0.701427	-0.32453	0.189338	387.684	403.921	1	0.91759
FGF23	-0.068425	0.933864	0.134515	0.610978	0.12849	0.701462	-0.333897	0.194903	387.685	403.922	1	0.918235
NECTIN1	-0.0680444	0.934219	0.133858	0.611221	0.128488	0.700573	-0.331978	0.19399	387.686	403.922	1	0.918235
GALNT2	-0.0736608	0.928987	0.145241	0.61204	0.128485	0.702067	-0.360254	0.210471	387.687	403.923	1	0.918809
AAMDC	-0.066624	0.935547	0.131526	0.612473	0.128482	0.701356	-0.326067	0.19089	387.688	403.924	1	0.918809
C10orf99	-0.0658996	0.936225	0.130222	0.612817	0.12848	0.699932	-0.322297	0.189511	387.688	403.925	1	0.918809
VPS53	0.0655846	1.06778	0.130086	0.614148	0.128474	0.701427	-0.189275	0.322099	387.69	403.927	1	0.918809
BHLHE40	-0.0649632	0.937102	0.129164	0.614998	0.128469	0.700217	-0.319497	0.188329	387.691	403.928	1	0.918809
CPVL	-0.0646107	0.937432	0.128681	0.615597	0.128466	0.70253	-0.318209	0.18759	387.692	403.929	1	0.918809
COMMD9	0.0647658	1.06691	0.129038	0.615728	0.128466	0.701071	-0.188136	0.319109	387.692	403.929	1	0.918809
BDNF	-0.0658314	0.936289	0.131256	0.615984	0.128465	0.700893	-0.324707	0.191164	387.693	403.929	1	0.918809
BTLA	0.0652506	1.06743	0.130241	0.616373	0.128463	0.698865	-0.189829	0.321989	387.693	403.93	1	0.918809
OBP2B	-0.0658295	0.93629	0.131479	0.616592	0.128462	0.700395	-0.325459	0.191301	387.693	403.93	1	0.918809
LILRB2	0.079444	1.08268	0.158707	0.616673	0.128461	0.700608	-0.231362	0.392478	387.694	403.93	1	0.918809
CHCHD10	0.0694977	1.07197	0.139025	0.617149	0.128458	0.700004	-0.203056	0.343414	387.694	403.931	1	0.918809
FKBP1B	-0.066001	0.93613	0.132167	0.617514	0.128457	0.701996	-0.326418	0.193182	387.695	403.931	1	0.918809
NPPC	-0.0642996	0.937724	0.128961	0.618063	0.128453	0.698936	-0.318034	0.18898	387.696	403.932	1	0.918809
MANF	0.07068	1.07324	0.141814	0.618204	0.128453	0.698082	-0.207367	0.350091	387.696	403.932	1	0.918809
SIGLEC9	0.0780193	1.08114	0.156602	0.618343	0.128451	0.69947	-0.229728	0.385638	387.696	403.933	1	0.918809
GPIHBP1	0.0700798	1.07259	0.140677	0.618369	0.128452	0.702494	-0.206127	0.346692	387.696	403.933	1	0.918809
NOP56	-0.0638717	0.938125	0.128292	0.618581	0.128451	0.698829	-0.31643	0.187876	387.697	403.933	1	0.918809
L3HYPDH	0.0703599	1.07289	0.14135	0.618645	0.128451	0.700573	-0.206901	0.348664	387.697	403.933	1	0.918809
ACOT13	-0.0659341	0.936193	0.132489	0.618726	0.128451	0.699434	-0.327044	0.193723	387.697	403.933	1	0.918809
CES1	0.0669747	1.06927	0.134596	0.618767	0.128451	0.700537	-0.196791	0.332259	387.697	403.933	1	0.918809
CDHR1	-0.0637402	0.938249	0.128449	0.619732	0.128446	0.700893	-0.316946	0.187891	387.698	403.935	1	0.918809
LTB	0.0655295	1.06772	0.132074	0.619783	0.128445	0.701676	-0.193416	0.325537	387.698	403.935	1	0.918809
AKT2	0.0645032	1.06663	0.130051	0.619906	0.128445	0.700857	-0.190135	0.320893	387.698	403.935	1	0.918809
STEAP4	-0.0655929	0.936512	0.132275	0.619977	0.128444	0.701391	-0.325953	0.193848	387.699	403.935	1	0.918809
ADAMTS1	-0.0692817	0.933064	0.139804	0.620204	0.128444	0.701427	-0.344811	0.204604	387.699	403.935	1	0.918809
RNF168	0.0649188	1.06707	0.131156	0.620618	0.128442	0.701925	-0.191932	0.323525	387.699	403.936	1	0.918809
SEMA7A	-0.0656355	0.936472	0.132747	0.620995	0.12844	0.700217	-0.327646	0.194248	387.7	403.936	1	0.918809
OSTN	-0.0646853	0.937362	0.130905	0.621209	0.128438	0.69858	-0.322448	0.192112	387.7	403.937	1	0.918809
ESR1	-0.0643761	0.937652	0.130454	0.621675	0.128436	0.700004	-0.321413	0.191313	387.701	403.937	1	0.918809
TEX101	-0.063815	0.938179	0.12932	0.621684	0.128436	0.701676	-0.318672	0.189584	387.701	403.937	1	0.918809
SPARCL1	-0.0694147	0.93294	0.14076	0.621913	0.128436	0.700324	-0.347308	0.205923	387.701	403.937	1	0.918809
CAPN3	0.0673221	1.06964	0.136745	0.622495	0.128432	0.699861	-0.201193	0.336167	387.702	403.939	1	0.918809
YY1	0.063531	1.06559	0.129216	0.622957	0.12843	0.69979	-0.189852	0.317941	387.703	403.939	1	0.918809
S100A3	-0.0656531	0.936456	0.133566	0.623043	0.128429	0.701249	-0.328606	0.196292	387.703	403.939	1	0.918809
SNAPIN	-0.0654667	0.93663	0.133224	0.623142	0.12843	0.701071	-0.328126	0.195444	387.703	403.939	1	0.918809
MTIF3	0.064979	1.06714	0.132236	0.623154	0.128429	0.701178	-0.194026	0.325568	387.703	403.939	1	0.918809
POSTN	-0.0769268	0.925958	0.156942	0.624021	0.128427	0.701	-0.387346	0.22939	387.704	403.94	1	0.919181
CTLA4	0.0652476	1.06742	0.133138	0.62408	0.128425	0.697086	-0.195778	0.327598	387.704	403.941	1	0.919181
[truncated: 945 more rows]

## Sheet: Supplementary Table 3
Supplementary Table 3. Differential expression analysis SAA+ LBD vs SAA- Controls BioFINDER-2 cohort
Gene_Symbol	Effect	OR	SE	P	R2	AUC	L95	U95	AIC	BIC	P_Bonferroni	P_FDR
DDC	2.698	14.85	0.337037	1.19e-15	0.587071	0.925545	2.0862	3.41363	208.946	224.748	3.50217e-12	3.50217e-12
GH1	0.89587	2.44946	0.171541	1.77e-07	0.277358	0.796687	0.569811	1.24438	311.342	327.145	0.000520911	0.000260455
NPY	-0.65991	0.516898	0.15303	1.62e-05	0.239136	0.782084	-0.96966	-0.367815	322.277	338.08	0.0476766	0.0124342
CBLN4	-0.643213	0.525601	0.149497	1.69e-05	0.238666	0.781779	-0.945621	-0.357738	322.41	338.212	0.0497367	0.0124342
CRH	-0.623344	0.536148	0.150404	3.41e-05	0.233567	0.777027	-0.927934	-0.33649	323.845	339.647	0.100356	0.0200713
PTPRN2	-0.615126	0.540573	0.152376	5.42e-05	0.228933	0.774978	-0.922674	-0.323426	325.144	340.947	0.159511	0.0265851
TNFRSF4	-0.630833	0.532148	0.162124	9.98e-05	0.223454	0.771927	-0.956833	-0.319344	326.675	342.477	0.293711	0.0409738
UNC5D	-0.591254	0.553632	0.153023	0.000111619	0.223425	0.775414	-0.900264	-0.298342	326.683	342.486	0.328495	0.0409738
FGF12	-0.579573	0.560137	0.151107	0.000125302	0.222126	0.772276	-0.884008	-0.289751	327.045	342.848	0.368764	0.0409738
BGLAP	0.590146	1.80425	0.159957	0.000224778	0.217804	0.764124	0.283538	0.91278	328.247	344.05	0.661522	0.0661522
CDH3	0.589929	1.80386	0.161925	0.000269236	0.216422	0.76517	0.279259	0.915819	328.631	344.433	0.792362	0.0720329
ATXN10	0.534437	1.70649	0.149608	0.000353932	0.214282	0.768832	0.247341	0.835622	329.224	345.027	1	0.0868018
NEFL	0.712879	2.03985	0.202635	0.000434738	0.211427	0.770881	0.321206	1.11833	330.014	345.817	1	0.098418
CPXM1	0.556449	1.74447	0.160151	0.000511766	0.2116	0.767306	0.249133	0.878697	329.966	345.769	1	0.107581
MAMDC2	0.585098	1.79517	0.169838	0.000570966	0.209437	0.762816	0.256631	0.924673	330.564	346.366	1	0.107807
SLITRK1	-0.527448	0.590109	0.153821	0.000605849	0.210102	0.768265	-0.836905	-0.231928	330.38	346.183	1	0.107807
LYVE1	-0.559906	0.571263	0.163643	0.000622741	0.209743	0.763775	-0.88854	-0.245131	330.479	346.282	1	0.107807
IL17D	0.569802	1.76792	0.167417	0.000665331	0.208844	0.765562	0.246952	0.905229	330.727	346.53	1	0.108782
ICAM5	-0.496311	0.608773	0.148622	0.000839531	0.207422	0.768483	-0.794839	-0.210284	331.12	346.922	1	0.119027
AGRP	0.561598	1.75347	0.168188	0.000840504	0.207409	0.753008	0.237839	0.899218	331.123	346.926	1	0.119027
MORF4L1	-0.485651	0.615297	0.14557	0.000849325	0.207209	0.753487	-0.777666	-0.205214	331.178	346.981	1	0.119027
CNTN3	-0.501174	0.605819	0.151829	0.000963738	0.206584	0.765126	-0.806155	-0.2092	331.351	347.153	1	0.128922
FGFBP2	0.508751	1.66321	0.155059	0.0010343	0.205662	0.755711	0.209796	0.819606	331.604	347.407	1	0.132345
MMP1	-0.463115	0.62932	0.142329	0.00113859	0.204751	0.757803	-0.748282	-0.18831	331.855	347.658	1	0.137354
ERBB2	0.536576	1.71014	0.165947	0.0012232	0.204518	0.757716	0.216671	0.869099	331.919	347.722	1	0.137354
LEFTY2	0.514924	1.67351	0.159453	0.00124085	0.204418	0.758239	0.20751	0.834076	331.947	347.749	1	0.137354
CSRP3	0.46821	1.59713	0.145186	0.00126013	0.204234	0.751569	0.188258	0.759293	331.997	347.8	1	0.137354
NPTN	-0.472642	0.623353	0.149546	0.00157494	0.202803	0.763514	-0.772753	-0.184633	332.391	348.193	1	0.154606
EPHA10	-0.475681	0.621462	0.150953	0.00162605	0.20234	0.761465	-0.777924	-0.184371	332.518	348.32	1	0.154606
SCG3	0.523234	1.68748	0.166713	0.00169795	0.20224	0.761072	0.202055	0.857503	332.545	348.348	1	0.154606
CHL1	-0.474258	0.622347	0.151313	0.0017228	0.202125	0.762249	-0.777747	-0.18273	332.577	348.379	1	0.154606
CDH6	-0.484713	0.615874	0.154726	0.001732	0.202293	0.763906	-0.79566	-0.187165	332.531	348.333	1	0.154606
ESAM	-0.505642	0.603118	0.161421	0.00173361	0.202188	0.761421	-0.829564	-0.194893	332.56	348.362	1	0.154606
PAM	-0.470617	0.624616	0.151747	0.00192652	0.201337	0.761465	-0.77499	-0.178297	332.793	348.596	1	0.16311
NELL1	-0.458365	0.632316	0.148195	0.00198148	0.201095	0.762119	-0.755635	-0.172799	332.86	348.662	1	0.16311
NELL2	0.456611	1.57871	0.147726	0.00199523	0.201147	0.758893	0.172181	0.753031	332.845	348.648	1	0.16311
EPHA4	-0.461961	0.630047	0.149886	0.00205557	0.20089	0.762293	-0.762979	-0.173324	332.916	348.719	1	0.163501
IFI30	0.477406	1.61189	0.156148	0.00223271	0.19971	0.753008	0.175092	0.789175	333.239	349.042	1	0.172918
LIF	-0.465041	0.628109	0.152934	0.00235951	0.200133	0.756452	-0.772293	-0.171032	333.123	348.926	1	0.177327
BSG	-0.461473	0.630355	0.15208	0.00241016	0.199655	0.759721	-0.76644	-0.168311	333.254	349.057	1	0.177327
OLFM4	0.472446	1.60391	0.156823	0.00259015	0.199003	0.755057	0.169691	0.786285	333.433	349.236	1	0.178028
MAP1LC3A	0.419376	1.52101	0.139527	0.00264974	0.198887	0.750436	0.150174	0.698898	333.465	349.268	1	0.178028
PTPRS	-0.469382	0.625388	0.156221	0.00265929	0.198979	0.760636	-0.782551	-0.168259	333.44	349.242	1	0.178028
ALDH3A1	-0.440619	0.643638	0.146875	0.00270015	0.198665	0.751221	-0.734412	-0.156968	333.526	349.328	1	0.178028
CKB	0.477414	1.6119	0.159899	0.00282915	0.198152	0.74939	0.168092	0.796929	333.666	349.469	1	0.178028
GFRA2	-0.441806	0.642874	0.148151	0.00286256	0.198249	0.760549	-0.738202	-0.155692	333.64	349.442	1	0.178028
RSPO3	-0.449102	0.638201	0.15069	0.00287963	0.19826	0.758588	-0.750892	-0.158272	333.637	349.439	1	0.178028
LTA	-0.427856	0.651905	0.143823	0.00293096	0.198193	0.749956	-0.716384	-0.150493	333.655	349.458	1	0.178028
AGRN	-0.458037	0.632524	0.154169	0.00296826	0.198094	0.761029	-0.766878	-0.160605	333.682	349.485	1	0.178028
GPHA2	0.463807	1.59012	0.156662	0.00307091	0.197502	0.749913	0.160565	0.776682	333.844	349.647	1	0.178028
EDIL3	0.423824	1.52779	0.143264	0.003093	0.197606	0.755841	0.146911	0.710302	333.816	349.618	1	0.178028
MME	0.439433	1.55183	0.148802	0.00314558	0.197808	0.755144	0.152647	0.737575	333.761	349.563	1	0.178028
CNTN4	-0.43981	0.644159	0.149522	0.00326687	0.197731	0.757018	-0.740492	-0.152287	333.781	349.584	1	0.181404
TMEM106A	0.463204	1.58916	0.157875	0.0033463	0.197053	0.754446	0.157992	0.778734	333.967	349.77	1	0.182373
PAG1	-0.444604	0.641078	0.152147	0.0034757	0.197155	0.75619	-0.749983	-0.15161	333.939	349.742	1	0.185981
SYT1	-0.430494	0.650188	0.14937	0.00395077	0.19584	0.756888	-0.729271	-0.141639	334.299	350.101	1	0.200842
LPO	-0.411874	0.662408	0.142953	0.0039619	0.195841	0.761465	-0.697608	-0.135446	334.299	350.101	1	0.200842
SORCS2	-0.446511	0.639857	0.15523	0.00402175	0.196065	0.755057	-0.757804	-0.147376	334.237	350.04	1	0.200842
GFRA3	0.481677	1.61879	0.167788	0.00409508	0.195696	0.74952	0.157541	0.817425	334.338	350.141	1	0.200842
CALY	-0.436794	0.646105	0.152289	0.00412821	0.195676	0.759459	-0.741547	-0.142692	334.344	350.146	1	0.200842
GZMB	0.43417	1.54368	0.151514	0.00416288	0.195906	0.75558	0.142461	0.738272	334.281	350.083	1	0.200842
TPK1	-0.45944	0.631637	0.161058	0.00433589	0.195572	0.76177	-0.782595	-0.149197	334.372	350.175	1	0.203408
ARL13B	0.416195	1.51618	0.146061	0.00437935	0.195374	0.759372	0.134509	0.709085	334.426	350.229	1	0.203408
MORF4L2	0.419898	1.52181	0.147814	0.00450115	0.194989	0.752616	0.134183	0.715404	334.531	350.334	1	0.203408
GSTA1	-0.421723	0.655916	0.148573	0.00453276	0.195136	0.749477	-0.719456	-0.135186	334.491	350.294	1	0.203408
PAFAH1B3	-0.398339	0.671434	0.140531	0.00458921	0.194774	0.753531	-0.679151	-0.126471	334.59	350.393	1	0.203408
RNASE4	0.460768	1.58529	0.163204	0.00475379	0.19448	0.751874	0.144849	0.786689	334.671	350.473	1	0.203408
NGFR	0.456349	1.5783	0.161723	0.0047755	0.194201	0.753749	0.14244	0.778589	334.747	350.549	1	0.203408
BCAT1	-0.408932	0.66436	0.145066	0.00481837	0.194588	0.7568	-0.699256	-0.128782	334.641	350.443	1	0.203408
AMIGO2	-0.435956	0.646646	0.154796	0.00485772	0.194751	0.754403	-0.746563	-0.137751	334.596	350.399	1	0.203408
TPMT	-0.400247	0.670155	0.142282	0.00490723	0.194241	0.750567	-0.684194	-0.124755	334.736	350.538	1	0.203408
FRZB	0.441725	1.55539	0.157796	0.0051206	0.194023	0.753618	0.136455	0.756923	334.795	350.598	1	0.209305
PRAP1	0.422105	1.52517	0.151215	0.00524766	0.193777	0.749346	0.12931	0.723927	334.862	350.665	1	0.209624
CALCA	0.447041	1.56368	0.16023	0.00527086	0.193849	0.744246	0.137139	0.767108	334.843	350.645	1	0.209624
CXADR	-0.41059	0.663259	0.14754	0.00538759	0.193818	0.755623	-0.705671	-0.12563	334.851	350.654	1	0.20977
CILP	0.45372	1.57416	0.163258	0.00544981	0.193382	0.746338	0.137151	0.779357	334.97	350.773	1	0.20977
CLSTN1	-0.403325	0.668095	0.145478	0.00556434	0.193901	0.755754	-0.695656	-0.123442	334.829	350.631	1	0.20977
ANGPTL1	0.464883	1.59183	0.167945	0.0056389	0.193399	0.750392	0.140154	0.800429	334.965	350.768	1	0.20977
EGFLAM	0.43417	1.54368	0.157133	0.00572612	0.192888	0.744246	0.128855	0.746816	335.105	350.908	1	0.20977
ANGPTL7	0.434867	1.54476	0.157437	0.00574191	0.193543	0.750872	0.131408	0.750383	334.926	350.729	1	0.20977
NFE2	-0.389232	0.677577	0.141256	0.00585996	0.193232	0.75218	-0.672028	-0.116467	335.011	350.814	1	0.20977
CNTNAP2	-0.408821	0.664433	0.148385	0.0058667	0.193068	0.753923	-0.705096	-0.121701	335.056	350.858	1	0.20977
CAPS	0.439777	1.55236	0.15978	0.00591604	0.192941	0.752616	0.130387	0.758607	335.091	350.893	1	0.20977
LAIR2	-0.381275	0.68299	0.139793	0.00638299	0.192438	0.750305	-0.660423	-0.110658	335.228	351.03	1	0.22024
GFOD2	-0.393114	0.674952	0.144238	0.00642149	0.192505	0.754839	-0.681443	-0.114253	335.209	351.012	1	0.22024
ANGPTL2	0.442952	1.5573	0.162569	0.00643583	0.192332	0.749695	0.12802	0.767304	335.257	351.059	1	0.22024
IFNW1	-0.397922	0.671714	0.146499	0.00660336	0.192409	0.754403	-0.690985	-0.115011	335.236	351.038	1	0.22075
ADIPOQ	0.416489	1.51663	0.153379	0.00661924	0.192278	0.743941	0.11987	0.722947	335.271	351.074	1	0.22075
SPINT2	-0.403442	0.668017	0.148909	0.00674229	0.192075	0.754621	-0.700845	-0.115221	335.327	351.129	1	0.22075
POMC	0.403713	1.49737	0.149032	0.00675075	0.191918	0.74442	0.114704	0.700884	335.369	351.172	1	0.22075
TIGAR	0.375641	1.45592	0.139537	0.00710148	0.191996	0.748954	0.106531	0.655325	335.348	351.151	1	0.227017
SCGB3A2	0.446822	1.56334	0.166023	0.00711694	0.191945	0.74891	0.126387	0.778874	335.362	351.165	1	0.227017
TGOLN2	-0.405024	0.666961	0.150733	0.00720919	0.191822	0.75231	-0.706751	-0.114036	335.396	351.198	1	0.227017
MEGF9	-0.40092	0.669703	0.149313	0.00725097	0.191786	0.755362	-0.699848	-0.112696	335.406	351.208	1	0.227017
MN1	-0.384246	0.680964	0.143598	0.00745414	0.191376	0.7585	-0.670793	-0.106236	335.517	351.32	1	0.230921
GGCT	-0.40931	0.664108	0.153468	0.00765137	0.191488	0.756495	-0.716702	-0.113327	335.487	351.289	1	0.233542
TNFRSF14	-0.45504	0.634422	0.170871	0.00774326	0.191476	0.754272	-0.797742	-0.125806	335.49	351.293	1	0.233542
CHAD	-0.375145	0.687189	0.141304	0.00793362	0.191049	0.752441	-0.657703	-0.101984	335.606	351.409	1	0.233542
TP53BP1	0.376123	1.45663	0.141723	0.00795598	0.190872	0.756888	0.101533	0.658768	335.654	351.457	1	0.233542
DTX2	-0.381417	0.682893	0.144	0.00807934	0.190825	0.753226	-0.669211	-0.1027	335.667	351.47	1	0.233542
RNASE1	0.389583	1.47637	0.147187	0.00812413	0.190789	0.755711	0.104613	0.683185	335.677	351.48	1	0.233542
FCER2	-0.392951	0.675062	0.148784	0.00826397	0.190822	0.750959	-0.69036	-0.105493	335.668	351.471	1	0.233542
LY6D	0.479005	1.61447	0.18153	0.00832207	0.190665	0.749738	0.127853	0.841959	335.711	351.514	1	0.233542
CDHR2	0.369097	1.44643	0.139897	0.00833082	0.190742	0.749433	0.0987503	0.648798	335.69	351.492	1	0.233542
ALCAM	-0.403177	0.668194	0.152817	0.0083323	0.190701	0.755449	-0.70857	-0.107686	335.701	351.504	1	0.233542
ENOPH1	-0.373362	0.688416	0.14215	0.00862607	0.190329	0.7534	-0.656793	-0.0979604	335.802	351.605	1	0.238105
OXT	0.413216	1.51167	0.157581	0.00873521	0.190356	0.746469	0.108446	0.728173	335.795	351.598	1	0.238105
MIA	0.401523	1.4941	0.153305	0.00881594	0.190448	0.747297	0.105625	0.708299	335.77	351.573	1	0.238105
BGN	-0.409294	0.664119	0.15669	0.00899832	0.190135	0.745554	-0.722207	-0.106144	335.855	351.658	1	0.238105
SPRR1B	-0.382578	0.682101	0.14656	0.00904384	0.190199	0.755536	-0.675661	-0.099428	335.838	351.64	1	0.238105
SCARF1	-0.422066	0.655691	0.161715	0.00905603	0.190318	0.753575	-0.746182	-0.110214	335.806	351.608	1	0.238105
SEL1L	-0.408924	0.664364	0.156692	0.00906143	0.190149	0.756495	-0.72214	-0.106044	335.851	351.654	1	0.238105
RAB33A	0.364078	1.43919	0.139938	0.00927587	0.190034	0.744856	0.093771	0.644073	335.883	351.685	1	0.239337
ANGPT1	0.441617	1.55522	0.169758	0.00928325	0.18976	0.750218	0.112407	0.779906	335.957	351.76	1	0.239337
LRCH4	0.365974	1.44192	0.140819	0.00935227	0.189921	0.754228	0.0937248	0.647307	335.913	351.716	1	0.239337
FSTL3	0.457419	1.57999	0.176439	0.00952781	0.189412	0.748344	0.114386	0.808087	336.052	351.855	1	0.241727
KDR	0.418258	1.51931	0.161553	0.0096259	0.189545	0.751526	0.105113	0.740379	336.016	351.818	1	0.242129
MYH4	0.369819	1.44747	0.143608	0.0100184	0.18934	0.748256	0.0917568	0.65657	336.072	351.874	1	0.2491
IGFBP2	0.431957	1.54027	0.167859	0.0100724	0.189247	0.749782	0.106629	0.766573	336.097	351.9	1	0.2491
TNFSF12	-0.398278	0.671475	0.155253	0.0103073	0.18912	0.752528	-0.708065	-0.0975303	336.131	351.934	1	0.252786
PBXIP1	0.392262	1.48032	0.153352	0.0105301	0.18886	0.743897	0.0946639	0.697643	336.202	352.005	1	0.256117
IGFBP3	0.389333	1.476	0.152428	0.0106427	0.189043	0.749651	0.0947317	0.694304	336.152	351.955	1	0.256733
DTD1	-0.398327	0.671442	0.15637	0.010855	0.188878	0.752659	-0.711361	-0.0959748	336.197	352	1	0.259727
CNTN5	-0.370214	0.690586	0.147122	0.0118568	0.188204	0.754534	-0.663769	-0.0853537	336.381	352.183	1	0.276903
LRP2BP	-0.361733	0.696468	0.143793	0.011881	0.188209	0.748169	-0.649089	-0.0834503	336.379	352.182	1	0.276903
CPXM2	0.394809	1.4841	0.157165	0.0120028	0.188116	0.74721	0.0905297	0.708681	336.404	352.207	1	0.276903
RTN4R	-0.363903	0.694958	0.144871	0.012008	0.188209	0.7517	-0.653546	-0.0838396	336.379	352.182	1	0.276903
QPCT	-0.388642	0.677977	0.154784	0.0120433	0.188279	0.751003	-0.698585	-0.0898385	336.36	352.163	1	0.276903
KYNU	-0.362639	0.695838	0.144595	0.012143	0.187967	0.747472	-0.651052	-0.0823715	336.445	352.248	1	0.277029
VAMP5	0.355286	1.42659	0.142674	0.0127675	0.187666	0.741325	0.07889	0.639938	336.527	352.33	1	0.289036
BLMH	-0.368088	0.692056	0.148048	0.0129086	0.187717	0.752267	-0.664149	-0.0818868	336.513	352.316	1	0.289494
IL18RAP	0.355743	1.42724	0.143202	0.0129844	0.187755	0.749303	0.0792829	0.642597	336.503	352.305	1	0.289494
MDM1	-0.338508	0.712833	0.136931	0.0134318	0.187373	0.749956	-0.611888	-0.0734605	336.606	352.409	1	0.296717
DPP10	-0.356265	0.700287	0.144235	0.01351	0.187286	0.751831	-0.644127	-0.0768636	336.63	352.433	1	0.296717
ZNRD2	0.342936	1.40908	0.139298	0.013821	0.187166	0.747123	0.0732257	0.620842	336.663	352.465	1	0.299994
SDC1	-0.351566	0.703585	0.142867	0.0138631	0.187179	0.754359	-0.637105	-0.0751467	336.659	352.462	1	0.299994
CD3G	0.344311	1.41102	0.140292	0.0141182	0.187004	0.747384	0.0726127	0.624295	336.707	352.509	1	0.303283
DLK1	-0.391827	0.675821	0.15987	0.0142496	0.187061	0.758282	-0.711532	-0.0828423	336.691	352.494	1	0.303522
SRPX	0.377368	1.45844	0.154107	0.0143356	0.186737	0.744987	0.0780656	0.684089	336.779	352.582	1	0.303522
TP53INP1	0.349657	1.41858	0.143231	0.0146382	0.186832	0.749433	0.0726079	0.635835	336.754	352.556	1	0.30587
SCN2A	-0.352182	0.703152	0.144289	0.0146543	0.186734	0.74599	-0.640102	-0.0726489	336.78	352.583	1	0.30587
PI3	0.436882	1.54787	0.179334	0.0148454	0.186086	0.748736	0.0859284	0.791397	336.956	352.759	1	0.307342
IL18	-0.392183	0.67558	0.161128	0.0149337	0.186865	0.747951	-0.715373	-0.081451	336.745	352.547	1	0.307342
NGF	-0.356361	0.70022	0.147014	0.0153508	0.18651	0.751744	-0.650009	-0.0719877	336.841	352.643	1	0.313732
SEMA4D	-0.358491	0.69873	0.148303	0.0156366	0.186398	0.752005	-0.654998	-0.0717053	336.871	352.674	1	0.317368
SMPD1	0.381438	1.46439	0.158415	0.0160472	0.18598	0.74599	0.0737224	0.696674	336.985	352.787	1	0.323472
VSTM2B	-0.367785	0.692266	0.153027	0.0162438	0.186286	0.742546	-0.674385	-0.0726253	336.902	352.704	1	0.325207
GSN	0.386584	1.47194	0.162034	0.0170411	0.185523	0.744725	0.0714969	0.708657	337.109	352.911	1	0.33657
VIT	0.372756	1.45173	0.156305	0.0170881	0.185707	0.745946	0.0699812	0.684673	337.059	352.861	1	0.33657
GNAS	0.372712	1.45167	0.15638	0.0171544	0.185573	0.741194	0.0691671	0.68417	337.095	352.898	1	0.33657
WIF1	-0.345657	0.707755	0.145431	0.0174644	0.185582	0.75048	-0.63611	-0.0640637	337.093	352.895	1	0.340381
NPPB	0.368907	1.44615	0.155726	0.0178389	0.185552	0.746905	0.0679915	0.680189	337.101	352.903	1	0.345394
FAM171B	-0.34464	0.708475	0.145689	0.0180012	0.185274	0.745118	-0.634897	-0.0619568	337.176	352.979	1	0.346259
ADGRE5	-0.381497	0.682838	0.161935	0.0184796	0.185309	0.753749	-0.705174	-0.068546	337.167	352.969	1	0.351332
KIAA2013	-0.336876	0.713997	0.143069	0.0185408	0.185154	0.746425	-0.622148	-0.0596781	337.209	353.012	1	0.351332
SOD2	-0.368431	0.691819	0.15658	0.0186231	0.185203	0.749128	-0.68114	-0.0655226	337.196	352.998	1	0.351332
FKBP4	-0.368746	0.691601	0.157003	0.0188409	0.184992	0.750785	-0.681471	-0.0642225	337.253	353.055	1	0.352805
MATN2	0.375692	1.456	0.160094	0.0189409	0.184928	0.743984	0.0650127	0.694519	337.27	353.073	1	0.352805
CNP	0.355646	1.4271	0.151892	0.0192096	0.184877	0.737315	0.0611377	0.658423	337.284	353.087	1	0.355558
OMD	0.380945	1.46367	0.162931	0.0193833	0.184776	0.742328	0.0647605	0.705337	337.311	353.114	1	0.356212
TNFSF13B	-0.419911	0.657105	0.17975	0.0194869	0.185017	0.745597	-0.77977	-0.0729921	337.246	353.049	1	0.356212
MFAP5	0.367261	1.44377	0.157492	0.0197043	0.184633	0.746687	0.0614354	0.680794	337.35	353.153	1	0.357961
FST	0.393234	1.48177	0.168817	0.0198404	0.184645	0.745597	0.0657658	0.729318	337.347	353.15	1	0.357983
ADAMTS8	-0.356808	0.699907	0.153314	0.0199488	0.184721	0.752528	-0.663168	-0.0601147	337.327	353.129	1	0.357983
ACAN	-0.393994	0.674358	0.169537	0.0201287	0.184603	0.748169	-0.731863	-0.0654828	337.358	353.161	1	0.359023
IFT20	-0.334487	0.715705	0.144198	0.0203605	0.184558	0.745859	-0.622242	-0.0552772	337.371	353.173	1	0.360371
CCN2	-0.408943	0.664352	0.176421	0.0204492	0.184533	0.748431	-0.761273	-0.0673845	337.377	353.18	1	0.360371
MAPT	-0.350601	0.704265	0.151649	0.0207824	0.184441	0.751831	-0.65349	-0.0570857	337.402	353.205	1	0.361914
GRP	0.333821	1.39629	0.144392	0.0207827	0.184322	0.740497	0.0536728	0.62148	337.435	353.237	1	0.361914
CFHR4	0.349773	1.41874	0.151568	0.0210163	0.184255	0.743418	0.0557442	0.651805	337.453	353.255	1	0.363829
TG	0.327153	1.38701	0.142042	0.0212665	0.184124	0.743374	0.0512716	0.609616	337.488	353.291	1	0.36435
LYPD3	0.346129	1.41358	0.150312	0.021294	0.1843	0.74211	0.0553013	0.646097	337.441	353.243	1	0.36435
DDX1	-0.324832	0.722649	0.141461	0.0216606	0.184143	0.745161	-0.607246	-0.0509129	337.483	353.286	1	0.36848
GBP2	-0.330751	0.718384	0.144304	0.0219031	0.184092	0.749695	-0.619174	-0.0514889	337.497	353.299	1	0.3704
CDHR5	0.324049	1.38271	0.141523	0.0220377	0.184046	0.745641	0.0501249	0.606747	337.509	353.312	1	0.3704
DPP6	-0.331614	0.717764	0.145207	0.0223868	0.183867	0.748082	-0.621213	-0.0501158	337.558	353.36	1	0.3704
RAD51	-0.325213	0.722374	0.142407	0.0223901	0.183843	0.746251	-0.609053	-0.0489953	337.564	353.367	1	0.3704
MLN	-0.319947	0.726188	0.140239	0.022523	0.183804	0.752398	-0.599282	-0.0479232	337.575	353.378	1	0.3704
IL19	-0.339918	0.711829	0.148999	0.0225286	0.183866	0.748518	-0.63703	-0.0512872	337.558	353.361	1	0.3704
BMPER	-0.33853	0.712817	0.148755	0.0228603	0.183817	0.751482	-0.635877	-0.0507036	337.571	353.374	1	0.372089
GP5	0.328568	1.38898	0.144403	0.0228842	0.183886	0.74381	0.0496238	0.617616	337.553	353.355	1	0.372089
PDXDC1	-0.321631	0.724966	0.14182	0.0233363	0.18362	0.75048	-0.604555	-0.0468505	337.625	353.427	1	0.376163
SPARC	0.332839	1.39492	0.146825	0.0233957	0.183673	0.744333	0.0487954	0.626146	337.61	353.413	1	0.376163
THOP1	-0.347008	0.7068	0.15321	0.0235182	0.183611	0.750872	-0.652797	-0.0504269	337.627	353.43	1	0.376163
GGA1	0.31881	1.37549	0.140895	0.023651	0.183649	0.752485	0.046529	0.600628	337.617	353.42	1	0.376243
CLSTN2	-0.349544	0.705009	0.155568	0.0246471	0.183291	0.747384	-0.660135	-0.048354	337.714	353.517	1	0.385602
DOCK9	-0.31526	0.729599	0.14031	0.0246472	0.183221	0.745423	-0.594891	-0.0431787	337.733	353.536	1	0.385602
CXCL8	0.358131	1.43065	0.159509	0.0247551	0.183122	0.743548	0.0483175	0.67546	337.76	353.563	1	0.385602
ECHDC3	0.315033	1.3703	0.140432	0.0248764	0.183183	0.746164	0.0428715	0.595255	337.743	353.546	1	0.385602
RLN2	0.334114	1.3967	0.148956	0.0248945	0.18309	0.738535	0.0448464	0.630644	337.768	353.571	1	0.385602
CLPP	0.320143	1.37733	0.14316	0.0253347	0.18305	0.750567	0.0426151	0.605705	337.779	353.582	1	0.38757
TMPRSS5	0.352868	1.42314	0.157878	0.0254132	0.182809	0.742459	0.0452476	0.666321	337.845	353.647	1	0.38757
TIMP2	0.348823	1.4174	0.156072	0.0254166	0.182843	0.740758	0.0449663	0.658846	337.835	353.638	1	0.38757
CD83	-0.350073	0.704637	0.156876	0.0256468	0.182912	0.746207	-0.662434	-0.0455442	337.817	353.619	1	0.389064
LAIR1	-0.38252	0.68214	0.171657	0.0258543	0.18302	0.7466	-0.725471	-0.0505148	337.788	353.59	1	0.390201
C1GALT1C1	0.325399	1.38458	0.146175	0.0260079	0.182889	0.74782	0.0420883	0.616804	337.823	353.625	1	0.390516
MMP15	-0.311032	0.73269	0.139994	0.0263004	0.182842	0.746164	-0.590481	-0.0398793	337.836	353.638	1	0.392904
COL28A1	0.33013	1.39115	0.148905	0.0266198	0.182698	0.740061	0.0412777	0.626756	337.875	353.677	1	0.39444
CSF3R	0.314025	1.36892	0.141689	0.0266713	0.18269	0.742982	0.0392092	0.59646	337.877	353.68	1	0.39444
IL22RA1	-0.316334	0.728816	0.142903	0.0268549	0.182606	0.745684	-0.600693	-0.038885	337.9	353.702	1	0.394507
MAN1A2	-0.327568	0.720674	0.148065	0.0269439	0.182679	0.750785	-0.622961	-0.0407531	337.88	353.682	1	0.394507
KIF22	0.318169	1.37461	0.144524	0.0277008	0.182522	0.745379	0.0383779	0.606595	337.922	353.725	1	0.39875
PAMR1	0.357364	1.42956	0.162377	0.0277487	0.182258	0.744638	0.0411055	0.679728	337.994	353.796	1	0.39875
NPTX2	-0.324825	0.722654	0.147617	0.0277744	0.182454	0.753139	-0.619016	-0.0387006	337.941	353.743	1	0.39875
PRRT3	-0.323262	0.723784	0.146962	0.0278328	0.182446	0.749738	-0.616616	-0.0384705	337.943	353.745	1	0.39875
EEF1D	-0.32436	0.72299	0.147535	0.0279111	0.182521	0.749172	-0.619211	-0.0390748	337.923	353.725	1	0.39875
SOD1	-0.33275	0.716949	0.152045	0.0286337	0.182263	0.7432	-0.635913	-0.0381186	337.992	353.795	1	0.40587
UBXN1	-0.332017	0.717475	0.151859	0.0287898	0.182338	0.746774	-0.635828	-0.0385455	337.972	353.775	1	0.40587
EIF2S2	-0.311594	0.732279	0.142714	0.02901	0.18206	0.749215	-0.595398	-0.0342497	338.047	353.85	1	0.40587
RILP	0.30686	1.35915	0.14082	0.0293246	0.182158	0.741848	0.0343433	0.588236	338.021	353.823	1	0.40587
GSAP	-0.308073	0.734862	0.141438	0.0293956	0.182022	0.745248	-0.589525	-0.0335241	338.058	353.86	1	0.40587
PALM	-0.322795	0.724122	0.148201	0.0293996	0.182021	0.748954	-0.618154	-0.0351332	338.058	353.861	1	0.40587
TPM3	0.329875	1.39079	0.151475	0.029425	0.181973	0.746469	0.0355359	0.631066	338.071	353.874	1	0.40587
INHBB	0.33914	1.40374	0.155814	0.0295128	0.181947	0.738012	0.0363241	0.649065	338.078	353.881	1	0.40587
PRC1	-0.322559	0.724293	0.14841	0.029748	0.181946	0.747036	-0.617979	-0.0344959	338.078	353.881	1	0.407202
KIAA1549L	-0.313214	0.731094	0.144524	0.0302189	0.181766	0.745772	-0.60043	-0.0321486	338.127	353.929	1	0.411733
ADA	-0.308024	0.734898	0.142328	0.0304504	0.181779	0.75279	-0.591084	-0.0316525	338.124	353.926	1	0.412974
MFGE8	-0.308905	0.73425	0.143254	0.0310568	0.181731	0.748518	-0.594512	-0.0313149	338.136	353.939	1	0.419267
MYBPC2	0.305951	1.35792	0.142336	0.0315945	0.181506	0.741805	0.0293447	0.589043	338.197	354	1	0.424578
CRTAC1	-0.321215	0.725267	0.149747	0.0319493	0.181523	0.747646	-0.619728	-0.0308819	338.193	353.995	1	0.427394
TNFAIP8	-0.299681	0.741054	0.139911	0.0321986	0.181435	0.747951	-0.578362	-0.0281586	338.216	354.019	1	0.427752
ANXA3	0.343586	1.40999	0.160473	0.0322674	0.181193	0.746731	0.030276	0.661391	338.282	354.085	1	0.427752
NPTXR	0.29184	1.33889	0.136419	0.032412	0.181426	0.750567	0.0273225	0.563681	338.219	354.022	1	0.427752
ASAH1	0.323347	1.38174	0.151487	0.0328027	0.181171	0.742066	0.0282311	0.623879	338.288	354.091	1	0.430975
TMPRSS15	-0.304084	0.737799	0.142842	0.0332694	0.181342	0.746251	-0.589547	-0.0277522	338.242	354.044	1	0.435164
PRL	0.308111	1.36085	0.145938	0.034752	0.181034	0.742197	0.0256128	0.599424	338.325	354.128	1	0.452545
DCN	-0.316157	0.728945	0.149906	0.0349416	0.180965	0.74381	-0.615011	-0.025711	338.344	354.146	1	0.45301
FOLR3	-0.322268	0.724504	0.153256	0.0354822	0.180864	0.747733	-0.628277	-0.0253417	338.371	354.174	1	0.456264
GIPR	-0.298608	0.74185	0.14202	0.0355027	0.180804	0.747777	-0.581405	-0.0230117	338.387	354.19	1	0.456264
COL15A1	0.332455	1.39439	0.158273	0.0356829	0.180584	0.738056	0.0237139	0.645974	338.447	354.249	1	0.456586
EDAR	0.336541	1.4001	0.160776	0.0363286	0.180556	0.739669	0.023691	0.656024	338.454	354.257	1	0.462836
CCL23	0.342177	1.40801	0.163758	0.0366598	0.180529	0.741761	0.0238013	0.667703	338.462	354.264	1	0.463152
ACVRL1	-0.361357	0.69673	0.172945	0.0366682	0.180914	0.74442	-0.708848	-0.0286983	338.357	354.16	1	0.463152
SCIN	0.301612	1.35204	0.144881	0.0373615	0.180521	0.740976	0.0208592	0.590745	338.464	354.266	1	0.467963
PAEP	-0.286657	0.750769	0.137701	0.0373671	0.180459	0.741456	-0.56101	-0.0193514	338.481	354.283	1	0.467963
SNAP29	-0.328321	0.720132	0.157933	0.03763	0.180509	0.744725	-0.643835	-0.022569	338.467	354.27	1	0.468906
CRACR2A	-0.286688	0.750746	0.138037	0.0378116	0.180379	0.743069	-0.561476	-0.0186994	338.502	354.305	1	0.468906
RICTOR	-0.292989	0.746031	0.141185	0.0379667	0.180379	0.739887	-0.574357	-0.0190952	338.502	354.305	1	0.468906
VIPR1	-0.29474	0.744725	0.142201	0.0382005	0.180377	0.747646	-0.578051	-0.0191658	338.503	354.305	1	0.468906
CCL17	0.328972	1.38954	0.158856	0.0383704	0.180205	0.740061	0.0198473	0.64423	338.549	354.352	1	0.468906
APOD	0.332556	1.39453	0.160657	0.038454	0.180168	0.741282	0.0197298	0.651475	338.559	354.362	1	0.468906
ADAM23	-0.308387	0.734631	0.14906	0.0385577	0.180293	0.746949	-0.605403	-0.0193322	338.525	354.328	1	0.468906
FOLR1	0.290183	1.33667	0.140605	0.0390353	0.180278	0.745597	0.0180283	0.570699	338.529	354.332	1	0.472761
CLSPN	0.296371	1.34497	0.143873	0.0394037	0.180135	0.746425	0.0172366	0.583044	338.568	354.371	1	0.473781
PLCB2	-0.298358	0.742036	0.144866	0.0394415	0.180165	0.745336	-0.587242	-0.0175923	338.56	354.363	1	0.473781
CXCL8	0.325434	1.38463	0.158479	0.0400257	0.180013	0.741456	0.0177585	0.640747	338.601	354.404	1	0.474634
SCPEP1	0.308909	1.36194	0.150448	0.0400481	0.180033	0.743287	0.0170288	0.608398	338.596	354.398	1	0.474634
CCL14	0.332659	1.39467	0.162109	0.0401631	0.180021	0.743287	0.0182172	0.655474	338.599	354.402	1	0.474634
VSIG10	0.290713	1.33738	0.141705	0.0402148	0.179955	0.737402	0.0153787	0.572435	338.617	354.42	1	0.474634
FGL1	0.288339	1.33421	0.140621	0.0403189	0.179965	0.742371	0.0153427	0.568453	338.614	354.417	1	0.474634
MSLN	-0.295186	0.744393	0.144167	0.0406061	0.179891	0.745684	-0.582049	-0.0150594	338.634	354.437	1	0.474747
VEGFA	-0.320558	0.725744	0.156617	0.0406812	0.179999	0.747995	-0.633253	-0.0173221	338.605	354.408	1	0.474747
THY1	0.278993	1.3218	0.136611	0.0411269	0.179788	0.738535	0.0133737	0.55045	338.662	354.465	1	0.474747
CDH1	0.322932	1.38117	0.15813	0.0411324	0.179679	0.741282	0.0144681	0.636461	338.691	354.494	1	0.474747
CCL15	0.361608	1.43564	0.177071	0.0411351	0.179721	0.738317	0.0166359	0.712626	338.68	354.483	1	0.474747
ENOX2	-0.289776	0.748431	0.142046	0.0413481	0.17979	0.743112	-0.572506	-0.0138986	338.662	354.464	1	0.475341
LSM1	-0.28509	0.751947	0.140088	0.0418427	0.179701	0.743374	-0.563659	-0.0129092	338.686	354.488	1	0.475519
ADAM9	0.317282	1.37339	0.155944	0.0418926	0.179513	0.739494	0.0126027	0.625901	338.736	354.539	1	0.475519
CXCL8	0.324105	1.38279	0.159338	0.041944	0.179681	0.740846	0.014481	0.641027	338.691	354.494	1	0.475519
TNFRSF9	-0.304105	0.737784	0.149553	0.0420098	0.179703	0.740279	-0.602238	-0.0137895	338.685	354.487	1	0.475519
CXCL8	0.316828	1.37277	0.156042	0.042316	0.17963	0.740758	0.0136614	0.627229	338.705	354.507	1	0.47637
IKZF2	-0.290022	0.748247	0.142904	0.0424087	0.17966	0.743112	-0.574712	-0.0127566	338.697	354.499	1	0.47637
DSG3	-0.286247	0.751077	0.141451	0.0430058	0.179547	0.746207	-0.567854	-0.0116068	338.727	354.53	1	0.481239
PTPRF	-0.317474	0.727986	0.157364	0.043649	0.179503	0.751133	-0.631315	-0.0124181	338.739	354.542	1	0.484971
NAGA	0.281926	1.32568	0.139814	0.0437536	0.179379	0.739799	0.00997178	0.559696	338.773	354.575	1	0.484971
IFNL2	-0.282562	0.75385	0.140337	0.0440661	0.179373	0.73714	-0.561637	-0.00992727	338.774	354.577	1	0.484971
GSR	-0.328411	0.720067	0.163128	0.0440927	0.179517	0.745641	-0.654327	-0.0129538	338.735	354.538	1	0.484971
RARRES2	0.328583	1.389	0.163332	0.0442471	0.179197	0.740366	0.00976184	0.651926	338.822	354.624	1	0.484971
HNRNPUL1	-0.292097	0.746696	0.145251	0.0443279	0.179317	0.73884	-0.581002	-0.00975837	338.789	354.592	1	0.484971
CSH1	0.282589	1.32656	0.140757	0.0446822	0.179285	0.744071	0.00915007	0.562571	338.798	354.6	1	0.487036
F3	-0.305894	0.736465	0.152563	0.04496	0.179239	0.74599	-0.609371	-0.00945598	338.81	354.613	1	0.488256
INPPL1	0.287388	1.33294	0.143528	0.0452511	0.179273	0.745728	0.00917681	0.573532	338.801	354.604	1	0.489611
PSMD9	-0.300244	0.740637	0.150326	0.0457946	0.179092	0.740497	-0.598816	-0.00787072	338.85	354.653	1	0.491496
VCAN	-0.292479	0.746411	0.146543	0.0459497	0.179119	0.744725	-0.58418	-0.00791062	338.843	354.645	1	0.491496
FZD10	-0.282777	0.753688	0.141763	0.0460732	0.17906	0.743418	-0.564429	-0.00712449	338.859	354.661	1	0.491496
TXNRD1	-0.311203	0.732565	0.156053	0.0461284	0.179168	0.744071	-0.622383	-0.00889189	338.829	354.632	1	0.491496
ADGRG1	0.340523	1.40568	0.170859	0.0462604	0.178985	0.741543	0.00774483	0.678466	338.879	354.682	1	0.491496
AKAP12	-0.284702	0.752238	0.143182	0.0467685	0.179079	0.744377	-0.570775	-0.00732111	338.854	354.656	1	0.493089
CANT1	-0.301209	0.739923	0.151553	0.0468685	0.178984	0.746905	-0.602808	-0.0068356	338.879	354.682	1	0.493089
SERPINI1	-0.296052	0.743748	0.14909	0.0470631	0.178967	0.740497	-0.592886	-0.006552	338.884	354.686	1	0.493089
PTX3	0.278876	1.32164	0.140509	0.0471711	0.179012	0.737707	0.00656912	0.559188	338.872	354.674	1	0.493089
BOLA1	0.282601	1.32658	0.142435	0.047248	0.178924	0.742153	0.00585769	0.565824	338.895	354.698	1	0.493089
ACY1	-0.298702	0.74178	0.150886	0.0477425	0.178993	0.745859	-0.600446	-0.00684607	338.877	354.679	1	0.493632
HNRNPK	-0.281141	0.754922	0.142091	0.0478616	0.178901	0.744333	-0.564298	-0.00560589	338.902	354.704	1	0.493632
CES2	0.291665	1.33865	0.147508	0.0480099	0.178859	0.743548	0.00542076	0.585388	338.913	354.715	1	0.493632
ACY3	0.275585	1.3173	0.139432	0.0480992	0.178806	0.736879	0.00463962	0.552909	338.927	354.73	1	0.493632
TACSTD2	0.269737	1.30962	0.13662	0.0483408	0.178764	0.741805	0.00417192	0.541658	338.939	354.741	1	0.493632
NTRK2	-0.291166	0.747392	0.14748	0.04835	0.178788	0.747297	-0.584557	-0.00472899	338.932	354.735	1	0.493632
STXBP3	-0.277877	0.75739	0.140827	0.0484742	0.178834	0.738884	-0.558785	-0.00492618	338.92	354.722	1	0.493632
DDAH1	-0.300115	0.740733	0.152435	0.0489751	0.178682	0.745248	-0.603256	-0.00381527	338.961	354.763	1	0.495864
SLC16A1	-0.288513	0.749377	0.146578	0.0490304	0.178738	0.748169	-0.580678	-0.00420092	338.946	354.748	1	0.495864
VTI1A	-0.305018	0.73711	0.155461	0.0497596	0.178641	0.747428	-0.615016	-0.00344338	338.972	354.775	1	0.500075
MAGEA3	-0.281652	0.754536	0.143569	0.0497866	0.178648	0.744682	-0.567786	-0.00324692	338.97	354.773	1	0.500075
KIR2DL2	-0.279348	0.756277	0.14287	0.0505527	0.178557	0.744507	-0.564361	-0.0023566	338.995	354.797	1	0.504321
CA8	0.276544	1.31856	0.141441	0.0505617	0.178559	0.741587	0.00235879	0.558396	338.994	354.796	1	0.504321
FGA	0.306241	1.35831	0.15674	0.0507234	0.178326	0.738274	0.000152995	0.616596	339.057	354.859	1	0.504321
EFCAB14	0.30973	1.36306	0.158859	0.0512104	0.178219	0.737097	-0.00102074	0.623718	339.086	354.888	1	0.504956
NUDT5	-0.320533	0.725762	0.164468	0.0513059	0.17849	0.748736	-0.648539	-0.00197326	339.013	354.815	1	0.504956
PDGFRB	-0.318612	0.727158	0.163491	0.0513198	0.178528	0.748126	-0.645014	-0.00237459	339.002	354.805	1	0.504956
TSPAN8	0.32917	1.38981	0.169021	0.0514736	0.178321	0.741456	0.000101001	0.664419	339.058	354.861	1	0.504956
THAP12	0.284313	1.32885	0.146225	0.0518523	0.178391	0.738317	0.000780534	0.575533	339.039	354.842	1	0.505968
DPY30	0.278946	1.32174	0.143506	0.0519206	0.178357	0.742938	0.000437553	0.564932	339.049	354.851	1	0.505968
ILKAP	0.275387	1.31704	0.141865	0.0522343	0.178315	0.747123	3.43e-05	0.557914	339.06	354.862	1	0.507345
CXCL9	-0.408025	0.664963	0.210497	0.0525765	0.178199	0.742066	-0.826017	0.00161786	339.091	354.894	1	0.508989
IL20RB	0.275839	1.31764	0.142473	0.0528581	0.178193	0.744856	-0.00114819	0.55893	339.093	354.895	1	0.509688
NFKB1	0.28269	1.32669	0.146096	0.0529951	0.178195	0.738666	-0.00115979	0.573305	339.092	354.895	1	0.509688
ISM1	0.290473	1.33706	0.150251	0.0532041	0.178186	0.741674	-0.00128678	0.589501	339.095	354.897	1	0.510032
ELOA	0.277249	1.31949	0.143623	0.0535586	0.178163	0.741194	-0.00145271	0.563264	339.101	354.904	1	0.511763
STAU1	0.265425	1.30399	0.137782	0.0540524	0.17804	0.735963	-0.00255632	0.539182	339.134	354.937	1	0.51201
MAPRE3	-0.272998	0.761094	0.141741	0.0540994	0.178037	0.742633	-0.554772	0.0026585	339.135	354.937	1	0.51201
PDGFA	-0.357187	0.699642	0.185503	0.0541669	0.178265	0.743723	-0.728889	0.000570939	339.073	354.876	1	0.51201
PPBP	0.322312	1.38031	0.167779	0.0547255	0.177819	0.741892	-0.00573703	0.653943	339.194	354.996	1	0.51201
PCDHB15	0.283521	1.3278	0.147601	0.054749	0.177887	0.738405	-0.00431949	0.575958	339.175	354.978	1	0.51201
PTPN1	-0.27514	0.759466	0.143256	0.0547806	0.177981	0.741848	-0.560048	0.00323983	339.15	354.953	1	0.51201
CIRBP	0.26913	1.30883	0.14014	0.0548023	0.177935	0.741064	-0.00362029	0.547302	339.163	354.965	1	0.51201
CTSF	0.305424	1.3572	0.159353	0.0552821	0.17789	0.739102	-0.00461142	0.621675	339.175	354.977	1	0.514858
FOLR2	-0.321892	0.724776	0.168372	0.0559022	0.177886	0.746382	-0.657075	0.00488841	339.176	354.978	1	0.516583
SNX5	-0.268637	0.764421	0.140547	0.0559572	0.17785	0.74381	-0.548155	0.00443961	339.185	354.988	1	0.516583
RAD23B	-0.273883	0.760421	0.143313	0.0559939	0.177876	0.741194	-0.559382	0.00426405	339.178	354.981	1	0.516583
CCDC28A	-0.265247	0.767017	0.139012	0.0563803	0.177801	0.742633	-0.541679	0.00486236	339.199	355.001	1	0.517935
KLHL41	0.268167	1.30757	0.140607	0.0564924	0.17778	0.744028	-0.00513036	0.547712	339.204	355.007	1	0.517935
DCTN1	-0.264646	0.767478	0.139038	0.0569879	0.177679	0.7432	-0.540654	0.00606769	339.232	355.034	1	0.520855
NIT2	-0.290504	0.747887	0.152747	0.0571896	0.177716	0.742023	-0.594189	0.0062392	339.222	355.024	1	0.52108
PBLD	0.274535	1.31592	0.144594	0.0576084	0.177666	0.745554	-0.00641131	0.562233	339.235	355.038	1	0.523277
IL11	-0.263189	0.768596	0.138822	0.0579771	0.177641	0.740889	-0.539237	0.00638426	339.242	355.044	1	0.525005
MATN3	0.298605	1.34798	0.157881	0.0585802	0.177493	0.738143	-0.00894943	0.61179	339.282	355.084	1	0.528839
MDH1	-0.286828	0.750641	0.152221	0.0595264	0.177477	0.743941	-0.589775	0.00874781	339.286	355.089	1	0.534982
CPTP	0.263103	1.30096	0.139684	0.0596243	0.177437	0.738187	-0.00843258	0.540909	339.297	355.099	1	0.534982
ISLR2	-0.279422	0.756221	0.148548	0.0599694	0.177452	0.74612	-0.575335	0.00877862	339.293	355.095	1	0.535141
ULBP2	-0.269115	0.764055	0.143089	0.0600056	0.177439	0.740061	-0.554014	0.00858571	339.296	355.099	1	0.535141
DDX58	-0.265168	0.767077	0.141172	0.0603357	0.177407	0.740541	-0.546458	0.00879354	339.305	355.108	1	0.536459
BOLA2	0.268444	1.30793	0.143186	0.0608217	0.177345	0.740497	-0.00954651	0.553357	339.322	355.124	1	0.537271
SV2A	-0.277117	0.757966	0.147884	0.0609477	0.177302	0.743287	-0.570994	0.0103233	339.333	355.136	1	0.537271
TFPI	0.322342	1.38036	0.172037	0.0609747	0.1771	0.741107	-0.0147072	0.661931	339.388	355.19	1	0.537271
KCTD5	0.259223	1.29592	0.138699	0.0616282	0.177243	0.738579	-0.0102642	0.535246	339.349	355.152	1	0.541408
APPL2	0.264202	1.30239	0.14165	0.0621565	0.177235	0.738056	-0.0105242	0.546595	339.351	355.154	1	0.544424
CSF3	-0.256348	0.773873	0.137801	0.062846	0.1771	0.743418	-0.530201	0.0116069	339.388	355.19	1	0.544438
IL7	0.275718	1.31748	0.148352	0.0630917	0.177127	0.744943	-0.0121581	0.571304	339.38	355.183	1	0.544438
IFNAR1	-0.269528	0.76374	0.145064	0.0631708	0.177055	0.746556	-0.557948	0.0126989	339.4	355.203	1	0.544438
SMPD3	-0.257313	0.773126	0.138724	0.0636173	0.177047	0.73871	-0.533402	0.0121865	339.402	355.205	1	0.544438
CGREF1	-0.263536	0.76833	0.142199	0.0638417	0.177026	0.744377	-0.546726	0.0127011	339.408	355.21	1	0.544438
BAX	0.267058	1.30612	0.144116	0.0638714	0.177017	0.739276	-0.0129746	0.553873	339.41	355.213	1	0.544438
GKN1	0.26412	1.30229	0.142605	0.0640106	0.176969	0.740279	-0.0133631	0.547628	339.423	355.226	1	0.544438
CRTAM	-0.253925	0.77575	0.137151	0.0641088	0.176961	0.741412	-0.52621	0.0129209	339.425	355.228	1	0.544438
BTN2A1	-0.285395	0.751717	0.15415	0.0641101	0.176966	0.740933	-0.59161	0.0144662	339.424	355.227	1	0.544438
CCN1	-0.310508	0.733075	0.167851	0.0643278	0.176947	0.741369	-0.644253	0.0159708	339.429	355.232	1	0.544438
EFNB2	-0.285043	0.751982	0.154126	0.0643982	0.177037	0.741761	-0.592565	0.0135658	339.405	355.207	1	0.544438
KLRF1	0.254219	1.28945	0.137503	0.064483	0.176962	0.741151	-0.0129037	0.527728	339.425	355.228	1	0.544438
CCL11	0.276523	1.31854	0.149701	0.0647236	0.176879	0.736835	-0.0150126	0.573526	339.448	355.25	1	0.544438
SELE	-0.276069	0.75876	0.149533	0.0648614	0.176908	0.746207	-0.573312	0.0146334	339.44	355.242	1	0.544438
NTRK3	-0.271325	0.762369	0.147002	0.0649329	0.176909	0.744856	-0.563691	0.0143628	339.439	355.242	1	0.544438
BCL2L1	0.252411	1.28712	0.137028	0.0654696	0.176863	0.741935	-0.0138352	0.525112	339.452	355.254	1	0.547378
SERPINI2	-0.277814	0.757438	0.151091	0.0659574	0.17679	0.745161	-0.577974	0.016077	339.471	355.274	1	0.549894
CD38	0.285686	1.33067	0.155502	0.0661821	0.176752	0.735179	-0.0170004	0.594358	339.482	355.284	1	0.550209
BRD2	0.259788	1.29666	0.141814	0.066968	0.176737	0.740976	-0.0155864	0.542066	339.486	355.288	1	0.553418
IRAK1	-0.26	0.771051	0.141953	0.0670127	0.176707	0.739407	-0.542247	0.0159308	339.494	355.296	1	0.553418
ATG4A	-0.257988	0.772604	0.140917	0.0671322	0.176678	0.741456	-0.537961	0.0161445	339.502	355.304	1	0.553418
PROS1	0.29033	1.33687	0.158922	0.0677186	0.176581	0.735789	-0.0193846	0.605467	339.528	355.33	1	0.555218
VWC2L	-0.268354	0.764637	0.146939	0.0678058	0.176561	0.741238	-0.559796	0.0181524	339.533	355.336	1	0.555218
FNDC1	0.258739	1.2953	0.141742	0.0679378	0.176612	0.735658	-0.0169031	0.540405	339.52	355.322	1	0.555218
WASF1	-0.255827	0.774276	0.140365	0.0683669	0.176588	0.743766	-0.535084	0.0169607	339.526	355.328	1	0.555218
SDCCAG8	0.263273	1.30118	0.144471	0.0684049	0.176579	0.738143	-0.0175499	0.550415	339.528	355.331	1	0.555218
TWF2	-0.293066	0.745973	0.160932	0.0685977	0.176654	0.747254	-0.614258	0.0185358	339.508	355.311	1	0.555218
L1CAM	-0.264961	0.767236	0.145609	0.0688081	0.176574	0.742371	-0.555014	0.0177055	339.53	355.332	1	0.555218
ACE2	0.2602	1.29719	0.143085	0.0689866	0.176455	0.74102	-0.0187951	0.543897	339.562	355.364	1	0.555218
VTA1	-0.257917	0.77266	0.14186	0.0690486	0.176568	0.738797	-0.5406	0.0172836	339.531	355.334	1	0.555218
PLXDC1	-0.258054	0.772553	0.14222	0.0696044	0.176467	0.737969	-0.540814	0.0184482	339.559	355.361	1	0.555767
CORO6	0.251821	1.28637	0.138786	0.0696077	0.176457	0.743374	-0.018105	0.527511	339.561	355.364	1	0.555767
HSPB6	0.32394	1.38256	0.178581	0.0696833	0.176369	0.740976	-0.0246115	0.677217	339.585	355.387	1	0.555767
CD5	-0.252821	0.776607	0.139739	0.0704142	0.176383	0.743112	-0.530381	0.0189999	339.581	355.384	1	0.556764
RNASE3	0.286307	1.3315	0.158255	0.0704284	0.176394	0.747167	-0.0213702	0.600893	339.578	355.381	1	0.556764
NMI	0.251901	1.28647	0.139254	0.0704624	0.17642	0.73653	-0.0184882	0.528944	339.571	355.374	1	0.556764
GP2	-0.249581	0.779127	0.138037	0.0705956	0.17641	0.73993	-0.524654	0.0184402	339.574	355.376	1	0.556764
IL18R1	0.271381	1.31177	0.150179	0.0707542	0.176323	0.738928	-0.0211291	0.569404	339.597	355.4	1	0.556764
PDZK1	0.254573	1.28991	0.141182	0.0713629	0.176314	0.744813	-0.0198717	0.535044	339.6	355.402	1	0.556869
PI16	0.289257	1.33543	0.160618	0.0717194	0.176212	0.736748	-0.0239756	0.607591	339.627	355.43	1	0.556869
CTSH	0.272986	1.31388	0.151654	0.0718509	0.176283	0.73993	-0.021693	0.574796	339.608	355.411	1	0.556869
ANG	0.30244	1.35316	0.168042	0.0718932	0.176166	0.741543	-0.0257268	0.635206	339.64	355.442	1	0.556869
MANSC1	-0.273241	0.76091	0.15185	0.0719541	0.176258	0.74551	-0.575077	0.0220141	339.615	355.417	1	0.556869
CLEC2L	0.252475	1.28721	0.140535	0.07241	0.176264	0.738753	-0.0202315	0.532237	339.613	355.416	1	0.556869
SLC34A3	-0.251353	0.777748	0.139958	0.072507	0.176254	0.743418	-0.530087	0.0202595	339.616	355.419	1	0.556869
CSF2RA	0.262636	1.30035	0.146296	0.0726154	0.176206	0.739058	-0.0217662	0.553479	339.629	355.432	1	0.556869
GFRA1	0.280987	1.32444	0.156638	0.0728349	0.176139	0.739538	-0.0241685	0.591697	339.647	355.449	1	0.556869
ARMCX2	-0.251153	0.777903	0.140013	0.0728465	0.176234	0.742415	-0.530117	0.0204625	339.621	355.424	1	0.556869
PRKRA	-0.254817	0.775058	0.142056	0.072849	0.176164	0.744333	-0.537125	0.0216157	339.64	355.443	1	0.556869
CD80	-0.273601	0.760636	0.152746	0.0732583	0.176185	0.741151	-0.577614	0.0228876	339.635	355.437	1	0.55758
TMEM132A	-0.249928	0.778857	0.13956	0.073321	0.176162	0.740235	-0.527546	0.0211879	339.641	355.443	1	0.55758
NUDT16	0.251122	1.28547	0.140426	0.0737294	0.176087	0.738535	-0.0221684	0.529874	339.661	355.464	1	0.557857
SPRY2	-0.26401	0.767966	0.147686	0.0738332	0.176155	0.744159	-0.558335	0.0224204	339.643	355.445	1	0.557857
SLC39A5	-0.253215	0.776301	0.141781	0.0741067	0.176069	0.742938	-0.535017	0.0225491	339.666	355.468	1	0.557857
JAM2	-0.265961	0.766469	0.148923	0.0741156	0.176097	0.74381	-0.562289	0.0233207	339.658	355.461	1	0.557857
TOP1	-0.253292	0.776241	0.142196	0.0748654	0.175999	0.73993	-0.535706	0.0233567	339.685	355.487	1	0.562064
DOC2B	-0.256518	0.773741	0.144545	0.0759539	0.175946	0.744813	-0.544008	0.024233	339.699	355.501	1	0.566385
IL1RL1	0.257139	1.29322	0.144963	0.0760919	0.175946	0.739843	-0.0242965	0.545858	339.699	355.502	1	0.566385
CD55	-0.274639	0.759846	0.154862	0.0761543	0.17594	0.743766	-0.582869	0.0260207	339.701	355.503	1	0.566385
GFAP	0.290831	1.33754	0.164135	0.0764103	0.17584	0.739756	-0.0290149	0.616548	339.728	355.53	1	0.566385
GPRC5C	0.256705	1.29266	0.144985	0.0766326	0.175867	0.736399	-0.0252256	0.544861	339.72	355.523	1	0.566385
MINK1	-0.253589	0.776011	0.143243	0.0766709	0.17587	0.747167	-0.538671	0.0248891	339.72	355.522	1	0.566385
AHSG	0.267147	1.30623	0.150962	0.0767882	0.175853	0.736399	-0.0264311	0.567198	339.724	355.527	1	0.566385
ZBP1	0.250817	1.28508	0.141895	0.0771233	0.17582	0.738579	-0.0251921	0.53261	339.733	355.536	1	0.567435
GYS1	0.249737	1.28369	0.141563	0.0777077	0.175777	0.736051	-0.0255891	0.531012	339.745	355.547	1	0.569854
APOBR	-0.255704	0.774371	0.145039	0.0778998	0.175716	0.738056	-0.543602	0.0270087	339.761	355.564	1	0.569854
SORT1	0.277673	1.32005	0.15757	0.078033	0.175752	0.737358	-0.0287849	0.59095	339.751	355.554	1	0.569854
GPA33	0.239989	1.27123	0.136319	0.0783242	0.175778	0.735353	-0.0245249	0.511544	339.744	355.547	1	0.570565
COL4A1	-0.276578	0.758375	0.157222	0.0785518	0.175771	0.746861	-0.589951	0.0283422	339.746	355.549	1	0.57081
PRDX6	-0.253785	0.775859	0.144421	0.078874	0.17569	0.743418	-0.540699	0.0270335	339.768	355.571	1	0.57174
ACTN4	0.253626	1.28869	0.144486	0.0791959	0.175653	0.740802	-0.0274771	0.540494	339.778	355.581	1	0.572537
ADGRE2	-0.287921	0.749821	0.16412	0.0793731	0.175756	0.745554	-0.615604	0.0296167	339.75	355.553	1	0.572537
ANGPTL4	0.282318	1.3262	0.161199	0.079884	0.175513	0.738012	-0.0326227	0.601189	339.816	355.618	1	0.573995
RSPO1	-0.254646	0.775191	0.145438	0.0799653	0.175636	0.740279	-0.544381	0.0277546	339.783	355.585	1	0.573995
MYCBP2	0.251583	1.28606	0.143794	0.0801866	0.175628	0.736922	-0.0274879	0.537794	339.785	355.587	1	0.574183
SIGLEC10	0.283756	1.32811	0.162824	0.0813823	0.17545	0.740802	-0.033575	0.606498	339.833	355.635	1	0.58133
GALNT5	0.255239	1.29077	0.146575	0.0816206	0.175422	0.739233	-0.0305703	0.545776	339.84	355.643	1	0.581621
IGFBP6	0.285375	1.33026	0.164045	0.0819271	0.175366	0.739102	-0.0350354	0.610057	339.855	355.658	1	0.582395
COPE	0.243811	1.2761	0.140299	0.0822473	0.175431	0.741848	-0.0290216	0.522837	339.838	355.64	1	0.583262
DPEP1	0.238973	1.26994	0.137677	0.0826089	0.175435	0.743112	-0.0283638	0.513118	339.837	355.639	1	0.583874
TSPYL1	0.250678	1.2849	0.144577	0.0829403	0.175361	0.741805	-0.0307279	0.537909	339.857	355.659	1	0.583874
LONP1	0.244242	1.27665	0.140998	0.083231	0.175377	0.743723	-0.0296943	0.524744	339.852	355.655	1	0.583874
GRSF1	0.245746	1.27857	0.141885	0.0832728	0.175374	0.735702	-0.0299007	0.527966	339.853	355.656	1	0.583874
TNFRSF11B	0.329609	1.39042	0.190337	0.0833256	0.175335	0.742546	-0.0408315	0.70766	339.864	355.666	1	0.583874
PEBP1	-0.28199	0.754282	0.163091	0.0838035	0.175383	0.74211	-0.606904	0.0340906	339.851	355.653	1	0.583898
CGB3	0.245042	1.27768	0.141858	0.0840993	0.175306	0.736181	-0.0306607	0.527152	339.872	355.674	1	0.583898
LRRN1	-0.254071	0.775637	0.147086	0.084103	0.175294	0.744551	-0.546322	0.0319495	339.875	355.677	1	0.583898
CEACAM3	-0.240573	0.786177	0.139281	0.0841225	0.175268	0.741238	-0.517014	0.0306147	339.882	355.684	1	0.583898
TNFSF9	-0.252582	0.776793	0.146537	0.0847674	0.175239	0.735353	-0.543698	0.0324652	339.889	355.692	1	0.586989
GID8	-0.236445	0.789429	0.137281	0.0850076	0.175227	0.740889	-0.509374	0.0305423	339.893	355.695	1	0.587271
TYRO3	-0.25721	0.773206	0.149578	0.0855102	0.175185	0.74442	-0.55442	0.0337719	339.904	355.707	1	0.587784
DENND2B	0.243608	1.27584	0.141776	0.0857496	0.175164	0.73714	-0.032262	0.525374	339.91	355.712	1	0.587784
CA3	0.287599	1.33322	0.167494	0.0859669	0.174968	0.736443	-0.0414006	0.617745	339.963	355.765	1	0.587784
SSNA1	0.243685	1.27594	0.141927	0.0859838	0.175109	0.741151	-0.0330037	0.524948	339.925	355.727	1	0.587784
ARTN	0.237758	1.2684	0.138646	0.0863723	0.175116	0.737707	-0.032072	0.513341	339.923	355.725	1	0.587784
CCL21	-0.277381	0.757766	0.16177	0.0864063	0.17518	0.741935	-0.599744	0.0363834	339.905	355.708	1	0.587784
NECTIN4	-0.259847	0.771169	0.151637	0.0866002	0.175135	0.741935	-0.562109	0.0347698	339.918	355.72	1	0.587784
KIAA1549	-0.243393	0.783963	0.142111	0.0867677	0.175106	0.744856	-0.525903	0.0329123	339.925	355.728	1	0.587784
MFAP4	-0.255181	0.774776	0.149046	0.0868794	0.17509	0.739974	-0.551529	0.0347458	339.93	355.732	1	0.587784
SCN2B	-0.257536	0.772954	0.150535	0.0871165	0.175115	0.738274	-0.557767	0.0346858	339.923	355.726	1	0.588036
DNAJB6	-0.265743	0.766636	0.155638	0.0877406	0.175034	0.741369	-0.575337	0.0369432	339.945	355.747	1	0.589554
CD99L2	-0.247309	0.780899	0.144843	0.087742	0.175062	0.742895	-0.535624	0.0339633	339.937	355.74	1	0.589554
SERPINC1	0.257563	1.29377	0.150987	0.0880338	0.174975	0.736356	-0.036665	0.557112	339.961	355.763	1	0.590168
PODXL	-0.249835	0.778929	0.146673	0.0885037	0.174992	0.740933	-0.541388	0.0352415	339.956	355.759	1	0.590217
PDGFRA	-0.241573	0.785391	0.141832	0.0885241	0.17501	0.740541	-0.523885	0.0338199	339.951	355.754	1	0.590217
STAM	-0.246724	0.781356	0.14491	0.0886429	0.174997	0.740846	-0.535117	0.0347204	339.955	355.757	1	0.590217
BECN1	0.235648	1.26573	0.13857	0.089024	0.174976	0.737838	-0.0334107	0.511502	339.96	355.763	1	0.591417
CA4	-0.249552	0.77915	0.146852	0.0892546	0.174898	0.740017	-0.541181	0.0365263	339.981	355.784	1	0.591614
PDGFC	-0.240948	0.785882	0.141917	0.0895447	0.174927	0.738274	-0.52316	0.0347997	339.974	355.776	1	0.592202
PRUNE2	-0.229016	0.795316	0.135054	0.0899361	0.174904	0.73265	-0.497849	0.0333479	339.98	355.782	1	0.593458
GNPDA2	-0.255643	0.774419	0.150928	0.0903017	0.174847	0.742415	-0.555539	0.038051	339.995	355.798	1	0.594459
FEN1	-0.238199	0.788046	0.140712	0.0904919	0.174803	0.741718	-0.51719	0.036075	340.007	355.81	1	0.594459
AMY2B	-0.269327	0.763893	0.159369	0.0910352	0.174837	0.74102	-0.58629	0.0401372	339.998	355.801	1	0.596696
TPR	-0.23641	0.789457	0.140058	0.0914223	0.174764	0.738187	-0.514502	0.0362561	340.018	355.82	1	0.597333
REG1A	0.281624	1.32528	0.166904	0.0915383	0.174686	0.738971	-0.0445478	0.611881	340.038	355.841	1	0.597333
PLIN3	0.251298	1.28569	0.149097	0.0918977	0.174745	0.735789	-0.0387788	0.547637	340.023	355.825	1	0.597579
CEND1	-0.249935	0.778851	0.148327	0.091982	0.174695	0.740148	-0.544216	0.039335	340.036	355.839	1	0.597579
MAN2B2	0.242632	1.2746	0.144115	0.0922595	0.174692	0.736966	-0.038179	0.528465	340.037	355.839	1	0.597896
MYOC	0.269444	1.30924	0.160128	0.0924372	0.174645	0.736704	-0.0431792	0.586694	340.049	355.852	1	0.597896
COL9A1	0.230527	1.25926	0.137177	0.0928597	0.174683	0.7415	-0.036313	0.502954	340.039	355.842	1	0.598733
IGLC2	-0.29076	0.747695	0.17308	0.0929735	0.174786	0.744202	-0.636185	0.0439191	340.012	355.814	1	0.598733
IL5RA	0.237335	1.26787	0.141655	0.0938461	0.174649	0.735527	-0.0377732	0.51922	340.048	355.851	1	0.60195
RAB10	0.238401	1.26922	0.142306	0.093882	0.174616	0.739712	-0.0384524	0.521258	340.057	355.86	1	0.60195
PSIP1	-0.237514	0.788586	0.14193	0.0942379	0.174605	0.740235	-0.519673	0.038413	340.06	355.863	1	0.602917
NID1	0.266444	1.30531	0.159544	0.094913	0.17447	0.736356	-0.0453038	0.582012	340.097	355.899	1	0.604608
TFF1	0.298401	1.3477	0.178725	0.0949968	0.174508	0.74272	-0.0499963	0.652815	340.086	355.889	1	0.604608
PSMA1	-0.236634	0.78928	0.141782	0.0951184	0.174494	0.73871	-0.517779	0.039855	340.09	355.893	1	0.604608
TNFRSF10B	-0.265189	0.767061	0.159085	0.0955218	0.174545	0.73653	-0.581696	0.0436978	340.076	355.879	1	0.605364
CDH17	0.225988	1.25356	0.13565	0.0957203	0.174509	0.738535	-0.0377697	0.495821	340.086	355.889	1	0.605364
TGFBR1	0.252548	1.2873	0.151654	0.0958544	0.174487	0.73823	-0.0425076	0.55368	340.092	355.895	1	0.605364
PTGR1	-0.249432	0.779243	0.149982	0.0962966	0.174514	0.739015	-0.548265	0.041504	340.085	355.887	1	0.606285
ALDH1A1	-0.247369	0.780852	0.148793	0.0964122	0.17447	0.741194	-0.543104	0.0418431	340.097	355.899	1	0.606285
SAFB2	0.221509	1.24796	0.13337	0.0967405	0.174447	0.73034	-0.0377576	0.486575	340.103	355.905	1	0.607052
SMNDC1	0.225697	1.2532	0.136061	0.0971571	0.174433	0.74102	-0.0386243	0.496352	340.107	355.909	1	0.608369
IGLON5	0.249147	1.28293	0.150475	0.0977753	0.174329	0.735484	-0.0442446	0.547183	340.135	355.937	1	0.609127
TNF	0.231996	1.26111	0.140333	0.0982935	0.174313	0.736399	-0.0414053	0.510508	340.139	355.942	1	0.609127
KRT6C	0.231204	1.26012	0.13993	0.098477	0.174337	0.738143	-0.0408565	0.509412	340.132	355.935	1	0.609127
MOG	0.230841	1.25966	0.139712	0.0984808	0.174361	0.743548	-0.0404414	0.50909	340.126	355.929	1	0.609127
IDO1	-0.235431	0.79023	0.142665	0.0988944	0.174309	0.738928	-0.518918	0.0419864	340.14	355.943	1	0.609127
SERPINB6	-0.251544	0.777599	0.152486	0.0990209	0.174282	0.738884	-0.554225	0.0452793	340.147	355.95	1	0.609127
CETN2	0.233693	1.26326	0.141699	0.0991015	0.174306	0.739233	-0.0416975	0.51547	340.141	355.944	1	0.609127
AHSP	0.228696	1.25696	0.138679	0.0991258	0.174298	0.735266	-0.0409187	0.504468	340.143	355.945	1	0.609127
SLAMF1	-0.230251	0.794334	0.139691	0.0992933	0.174297	0.740671	-0.508196	0.0412111	340.143	355.946	1	0.609127
ADCYAP1R1	-0.238424	0.787869	0.144672	0.0993479	0.174295	0.742328	-0.526268	0.0426808	340.144	355.946	1	0.609127
VPS28	0.228884	1.2572	0.139125	0.0999355	0.174218	0.738099	-0.0420671	0.50487	340.164	355.967	1	0.61054
TIMM10	0.24528	1.27798	0.149129	0.10002	0.174206	0.735092	-0.0452898	0.541093	340.168	355.97	1	0.61054
PZP	-0.270462	0.763027	0.164613	0.10038	0.174262	0.736835	-0.598652	0.0488911	340.153	355.955	1	0.61054
RABGAP1L	-0.233045	0.792118	0.141931	0.100598	0.174182	0.737228	-0.514554	0.0433082	340.174	355.977	1	0.61054
CALCB	0.249676	1.28361	0.152072	0.100625	0.174175	0.735963	-0.0465259	0.551315	340.176	355.979	1	0.61054
BAMBI	-0.245658	0.78219	0.149711	0.100823	0.174206	0.74381	-0.54348	0.045226	340.168	355.97	1	0.61054
CTSD	0.253654	1.28873	0.155027	0.1018	0.174065	0.739276	-0.0490299	0.560595	340.206	356.008	1	0.61105
WAS	-0.230555	0.794093	0.140916	0.101816	0.174161	0.738448	-0.511082	0.0430178	340.18	355.982	1	0.61105
CHRDL1	0.255447	1.29104	0.156146	0.101849	0.174095	0.736486	-0.0488363	0.565094	340.198	356	1	0.61105
GUCA2A	0.292104	1.33924	0.178945	0.102603	0.173965	0.735963	-0.058417	0.645313	340.233	356.035	1	0.61105
AOC3	-0.256133	0.774039	0.156977	0.102752	0.174088	0.740802	-0.568388	0.0489399	340.2	356.002	1	0.61105
TLR3	0.246249	1.27922	0.150932	0.10278	0.174047	0.736312	-0.0477657	0.545776	340.211	356.013	1	0.61105
TXLNA	-0.255421	0.77459	0.156587	0.102852	0.174127	0.739538	-0.567575	0.0480775	340.189	355.991	1	0.61105
EPN1	-0.229886	0.794624	0.140934	0.102855	0.174029	0.742415	-0.509195	0.0448573	340.215	356.018	1	0.61105
RBKS	-0.253073	0.776411	0.155283	0.103154	0.173971	0.739582	-0.560278	0.0503948	340.231	356.034	1	0.61105
EPHB6	-0.24996	0.778832	0.153435	0.103293	0.17406	0.742982	-0.555049	0.0481427	340.207	356.01	1	0.61105
LTBP2	0.311858	1.36596	0.191595	0.10359	0.173974	0.739712	-0.0619329	0.691353	340.23	356.033	1	0.61105
FAM160B1	0.220219	1.24635	0.135378	0.103803	0.173991	0.737794	-0.0434482	0.489077	340.226	356.028	1	0.61105
SOX2	-0.223522	0.799697	0.13743	0.103855	0.173969	0.739364	-0.495979	0.0444376	340.232	356.034	1	0.61105
DBN1	0.227424	1.25536	0.139849	0.103904	0.174025	0.739233	-0.0442982	0.505653	340.217	356.019	1	0.61105
GRK5	-0.224399	0.798996	0.138036	0.104022	0.17401	0.73823	-0.498952	0.0439212	340.22	356.023	1	0.61105
CACNA1C	0.224132	1.25124	0.138153	0.104729	0.173941	0.740366	-0.0448881	0.49852	340.239	356.042	1	0.613982
NPTX1	-0.235127	0.790471	0.145369	0.105781	0.173901	0.740497	-0.523976	0.0475855	340.25	356.052	1	0.618912
ROBO2	-0.24253	0.78464	0.1502	0.106374	0.173875	0.744289	-0.541152	0.0494511	340.257	356.059	1	0.620167
HLA-DRA	0.255011	1.29048	0.157955	0.106429	0.173832	0.740279	-0.0528139	0.568433	340.269	356.071	1	0.620167
MCAM	-0.243195	0.784119	0.150725	0.106636	0.173832	0.73714	-0.542475	0.0503154	340.268	356.071	1	0.620167
SCAMP3	-0.243431	0.783934	0.151197	0.107391	0.173783	0.739887	-0.543507	0.0511274	340.282	356.084	1	0.620167
VSTM1	-0.224829	0.798653	0.139679	0.107482	0.1738	0.740671	-0.502403	0.0469152	340.277	356.08	1	0.620167
DLG4	-0.246125	0.781825	0.152942	0.107558	0.173807	0.741412	-0.550195	0.0512227	340.275	356.078	1	0.620167
C1QBP	-0.216937	0.80498	0.134864	0.107711	0.173759	0.737663	-0.484529	0.0458967	340.288	356.091	1	0.620167
APOF	0.251223	1.2856	0.156197	0.107754	0.173744	0.73374	-0.0534324	0.56079	340.292	356.095	1	0.620167
SUMF2	-0.229866	0.79464	0.142999	0.107952	0.173763	0.744115	-0.513939	0.0485418	340.287	356.09	1	0.620167
SOST	0.280941	1.32438	0.17506	0.108531	0.173744	0.739102	-0.0596112	0.628822	340.292	356.095	1	0.620167
AMBP	0.257094	1.29317	0.160207	0.108545	0.173775	0.736792	-0.053905	0.575844	340.284	356.086	1	0.620167
CCN3	-0.255528	0.774508	0.159331	0.108769	0.173763	0.743112	-0.572587	0.0537599	340.287	356.089	1	0.620167
IL13	0.223015	1.24984	0.139152	0.109008	0.173741	0.736399	-0.047297	0.500088	340.293	356.096	1	0.620167
ADGRG2	0.231705	1.26075	0.144724	0.109375	0.17367	0.734743	-0.050317	0.518855	340.312	356.115	1	0.620167
GOT1	-0.229038	0.795298	0.143104	0.109487	0.1737	0.739712	-0.513572	0.0491843	340.304	356.107	1	0.620167
CRADD	-0.220937	0.801767	0.138058	0.109529	0.173642	0.738274	-0.494452	0.0484147	340.32	356.122	1	0.620167
TP53I3	-0.24663	0.78143	0.154211	0.109755	0.173748	0.737707	-0.554552	0.0520209	340.291	356.093	1	0.620167
SPP1	-0.230818	0.793884	0.144338	0.109788	0.173621	0.738274	-0.516774	0.0509218	340.325	356.128	1	0.620167
TEK	-0.245454	0.782349	0.15388	0.110689	0.173599	0.741935	-0.550739	0.0543958	340.331	356.134	1	0.623339
CASP7	0.221757	1.24827	0.139056	0.110773	0.173654	0.735266	-0.0482127	0.498776	340.316	356.119	1	0.623339
IL2RB	0.223243	1.25012	0.140373	0.111755	0.173544	0.741238	-0.0502509	0.501733	340.346	356.149	1	0.627251
HMGCS1	0.222612	1.24934	0.140093	0.112052	0.173513	0.739712	-0.0506074	0.500402	340.354	356.157	1	0.627251
OXCT1	-0.224076	0.799254	0.141036	0.112108	0.173519	0.739625	-0.503811	0.0508241	340.353	356.155	1	0.627251
GC	0.228701	1.25697	0.144121	0.112542	0.173449	0.734263	-0.0530439	0.513461	340.371	356.174	1	0.628482
TREM2	0.263881	1.30197	0.166434	0.112853	0.173403	0.737663	-0.0621339	0.592259	340.384	356.186	1	0.629028
GLI2	0.215608	1.24062	0.13608	0.113097	0.17349	0.74041	-0.0492263	0.485855	340.36	356.163	1	0.629196
CD274	-0.246557	0.781487	0.155827	0.113593	0.173493	0.739146	-0.556558	0.0561353	340.36	356.162	1	0.629476
NRP1	-0.243353	0.783995	0.153855	0.113718	0.173463	0.744333	-0.548739	0.0559301	340.368	356.17	1	0.629476
SCN3A	-0.225319	0.798262	0.142522	0.113891	0.173416	0.744813	-0.507829	0.0526397	340.38	356.183	1	0.629476
INPP5D	-0.2245	0.798915	0.142231	0.11447	0.173434	0.739625	-0.507422	0.0520345	340.375	356.178	1	0.629476
BST1	0.23893	1.26989	0.151454	0.114663	0.173409	0.732781	-0.055808	0.539728	340.382	356.185	1	0.629476
C9	0.243364	1.27553	0.154275	0.114687	0.173409	0.738884	-0.0568315	0.549808	340.382	356.185	1	0.629476
ECI2	0.218146	1.24377	0.138388	0.114948	0.173401	0.74102	-0.0510609	0.493138	340.385	356.187	1	0.629476
CDNF	0.254573	1.28991	0.161518	0.114996	0.173331	0.736966	-0.0610023	0.57397	340.403	356.206	1	0.629476
IL20	0.216955	1.24229	0.137697	0.115117	0.173381	0.739756	-0.0510931	0.49048	340.39	356.192	1	0.629476
FCER1A	0.228895	1.25721	0.145497	0.115674	0.173399	0.739974	-0.0534793	0.518556	340.385	356.188	1	0.629476
COL3A1	-0.245819	0.782064	0.156302	0.115785	0.173409	0.74381	-0.557245	0.0571761	340.382	356.185	1	0.629476
ATP1B2	0.221076	1.24742	0.140673	0.116052	0.173317	0.736356	-0.0530482	0.499984	340.407	356.21	1	0.629476
CD28	-0.219829	0.802656	0.139939	0.116209	0.173337	0.73313	-0.498328	0.0524287	340.402	356.204	1	0.629476
RRM2B	-0.226899	0.797002	0.14471	0.116891	0.173288	0.73714	-0.514133	0.054849	340.415	356.218	1	0.629476
FCAMR	-0.226835	0.797052	0.144783	0.117179	0.173325	0.738666	-0.515369	0.054098	340.405	356.207	1	0.629476
CCL27	0.226173	1.25379	0.144361	0.11718	0.173277	0.742066	-0.0548429	0.512978	340.418	356.22	1	0.629476
TIE1	-0.233058	0.792108	0.149081	0.117982	0.17324	0.743592	-0.529347	0.0570801	340.428	356.23	1	0.629476
CCL19	0.22598	1.25355	0.144589	0.118072	0.173204	0.732258	-0.0559839	0.512482	340.437	356.24	1	0.629476
XG	0.254258	1.2895	0.162707	0.11813	0.173254	0.736356	-0.0619437	0.577946	340.424	356.227	1	0.629476
ENPP6	0.22185	1.24838	0.141977	0.118152	0.173199	0.735004	-0.0550497	0.503297	340.439	356.241	1	0.629476
TP73	-0.217129	0.804826	0.139036	0.118363	0.173204	0.743112	-0.493096	0.0537671	340.438	356.24	1	0.629476
MINDY1	-0.219668	0.802786	0.140706	0.118482	0.173194	0.737271	-0.498799	0.0545325	340.44	356.243	1	0.629476
PAFAH2	-0.226801	0.797079	0.145299	0.118541	0.173232	0.736704	-0.51564	0.0555473	340.43	356.232	1	0.629476
SIL1	-0.226605	0.797236	0.145269	0.118785	0.173195	0.742415	-0.515043	0.056176	340.44	356.242	1	0.629476
CLU	0.251217	1.28559	0.161103	0.118913	0.173124	0.736792	-0.063791	0.569684	340.459	356.262	1	0.629476
TXNL1	-0.227216	0.796748	0.145718	0.118928	0.173192	0.736138	-0.51652	0.0563643	340.441	356.243	1	0.629476
PCDH17	-0.229172	0.795192	0.147051	0.119127	0.173166	0.741979	-0.520968	0.0573193	340.448	356.25	1	0.629476
EFNA4	0.259708	1.29655	0.166731	0.119318	0.173109	0.73544	-0.0661864	0.589531	340.463	356.265	1	0.629476
NXPH3	-0.227487	0.796533	0.146058	0.11935	0.173189	0.73435	-0.518041	0.0564206	340.442	356.244	1	0.629476
HEG1	-0.236544	0.789351	0.152104	0.119911	0.173145	0.74102	-0.538779	0.0594259	340.453	356.256	1	0.630267
PSMD1	0.214868	1.2397	0.138219	0.120055	0.173125	0.732563	-0.0543223	0.489049	340.459	356.261	1	0.630267
EPGN	0.221022	1.24735	0.142212	0.120143	0.173115	0.736094	-0.0560374	0.502955	340.461	356.264	1	0.630267
CDH2	-0.227025	0.796901	0.14644	0.121072	0.173095	0.74102	-0.518167	0.0578177	340.467	356.269	1	0.63297
SERPINA4	0.245374	1.2781	0.158356	0.121259	0.173041	0.734961	-0.0635884	0.559103	340.481	356.284	1	0.63297
ARHGAP25	-0.218381	0.803819	0.141051	0.121565	0.17306	0.739451	-0.498455	0.0561528	340.476	356.279	1	0.63297
MCEE	-0.214479	0.806961	0.13854	0.121588	0.173042	0.736269	-0.489329	0.0555021	340.481	356.284	1	0.63297
SIRPA	-0.208214	0.812033	0.134571	0.121805	0.173011	0.743636	-0.474815	0.054413	340.489	356.292	1	0.63297
GCHFR	-0.239337	0.78715	0.154745	0.121948	0.173004	0.740017	-0.546065	0.0626509	340.491	356.294	1	0.63297
TYRP1	0.217323	1.24275	0.140738	0.122547	0.172984	0.737707	-0.0571374	0.496135	340.497	356.299	1	0.634096
REG4	0.243431	1.27562	0.157772	0.122848	0.173002	0.732694	-0.06359	0.556906	340.492	356.294	1	0.634096
LACRT	0.219275	1.24517	0.142119	0.122857	0.173006	0.734481	-0.0571689	0.501525	340.491	356.293	1	0.634096
CKMT1A	-0.219178	0.803179	0.142121	0.123027	0.172976	0.736051	-0.500998	0.0576997	340.499	356.301	1	0.634096
BAG4	-0.209248	0.811194	0.135889	0.123598	0.172945	0.735702	-0.478739	0.0555558	340.507	356.31	1	0.634862
CXCL1	0.261396	1.29874	0.169759	0.123607	0.17292	0.734568	-0.069969	0.597228	340.514	356.316	1	0.634862
GFER	-0.232316	0.792695	0.151343	0.124776	0.172927	0.739712	-0.53322	0.0618189	340.512	356.315	1	0.639751
ASGR2	0.240672	1.2721	0.156882	0.125006	0.17288	0.733697	-0.0650276	0.551872	340.525	356.327	1	0.639778
BLOC1S3	-0.215322	0.806282	0.140572	0.125582	0.172856	0.742328	-0.494348	0.0585543	340.531	356.334	1	0.639778
EXTL1	-0.213462	0.807783	0.139524	0.126034	0.172842	0.733086	-0.49048	0.0582212	340.535	356.337	1	0.639778
ANP32C	0.220131	1.24624	0.14399	0.126316	0.172803	0.73592	-0.0607485	0.505343	340.545	356.348	1	0.639778
NFKBIE	-0.212907	0.808231	0.139267	0.126321	0.172836	0.736486	-0.489564	0.0581256	340.536	356.339	1	0.639778
CSF2RB	0.217154	1.24253	0.142056	0.126352	0.172845	0.733653	-0.0590975	0.499468	340.534	356.337	1	0.639778
IL12B	-0.220551	0.802077	0.144414	0.126709	0.172794	0.738797	-0.507022	0.0609883	340.548	356.35	1	0.639778
DEFA1	0.225171	1.25254	0.147493	0.126847	0.172787	0.737315	-0.0623533	0.517522	340.55	356.352	1	0.639778
CPA4	-0.250206	0.77864	0.163983	0.127059	0.172828	0.742807	-0.576768	0.0683275	340.539	356.341	1	0.639778
DHPS	-0.218172	0.803987	0.143012	0.12712	0.172785	0.735571	-0.50207	0.0604349	340.55	356.353	1	0.639778
ENO2	-0.232067	0.792893	0.152243	0.127428	0.172806	0.739799	-0.53478	0.0637435	340.545	356.347	1	0.639778
NPL	-0.213742	0.807557	0.140243	0.127489	0.172788	0.738753	-0.492572	0.0590833	340.549	356.352	1	0.639778
LRRC25	-0.215588	0.806068	0.141498	0.127608	0.172765	0.736007	-0.496211	0.0599981	340.556	356.358	1	0.639778
STX16	-0.212535	0.808532	0.140034	0.129082	0.172709	0.734656	-0.490865	0.0600161	340.571	356.373	1	0.64519
NFX1	0.214404	1.23912	0.141282	0.129126	0.172742	0.736269	-0.0598584	0.495902	340.562	356.364	1	0.64519
PRG2	0.239948	1.27118	0.158258	0.129472	0.17267	0.733173	-0.0685087	0.553796	340.581	356.384	1	0.645678
OTOA	0.211308	1.23529	0.139437	0.129662	0.172681	0.743941	-0.0600603	0.488145	340.578	356.381	1	0.645678
LGALS8	-0.233143	0.79204	0.154216	0.130587	0.172661	0.740628	-0.539856	0.0665239	340.583	356.386	1	0.646172
CLEC14A	-0.232599	0.792472	0.153866	0.130611	0.172648	0.739843	-0.538157	0.066633	340.587	356.39	1	0.646172
UHRF2	0.223593	1.25056	0.148002	0.130853	0.172677	0.737358	-0.0633993	0.518622	340.579	356.382	1	0.646172
CD207	0.211182	1.23514	0.139895	0.131154	0.172625	0.735702	-0.0608864	0.48935	340.593	356.396	1	0.646172
RNF31	0.204192	1.22653	0.135288	0.13122	0.17262	0.737576	-0.0589432	0.473021	340.595	356.397	1	0.646172
NUDT10	-0.209695	0.810831	0.138994	0.131384	0.172608	0.73483	-0.485729	0.0607331	340.598	356.4	1	0.646172
ACP5	-0.237554	0.788554	0.1575	0.131484	0.172623	0.741718	-0.550966	0.0684588	340.594	356.396	1	0.646172
CRYGD	-0.216848	0.805052	0.143785	0.131518	0.17256	0.737794	-0.501693	0.0638069	340.611	356.413	1	0.646172
SDK2	-0.224926	0.798575	0.149561	0.132605	0.172568	0.739494	-0.522442	0.0657681	340.609	356.411	1	0.647897
CD46	-0.236624	0.789288	0.157589	0.13322	0.172543	0.739276	-0.550058	0.0696217	340.615	356.418	1	0.647897
CELSR2	-0.225813	0.797867	0.150498	0.133501	0.172525	0.74041	-0.524996	0.0667597	340.62	356.423	1	0.647897
LAMA4	0.24065	1.27208	0.16041	0.133556	0.172492	0.737925	-0.0719151	0.558735	340.629	356.431	1	0.647897
CRYM	0.211727	1.23581	0.141213	0.133784	0.172514	0.735963	-0.0627604	0.492383	340.623	356.426	1	0.647897
SORD	0.213753	1.23832	0.142591	0.133856	0.172486	0.736312	-0.0639704	0.496863	340.631	356.433	1	0.647897
MMP9	-0.212068	0.80891	0.141507	0.133967	0.172489	0.73483	-0.493326	0.0633898	340.63	356.432	1	0.647897
KIRREL2	-0.214057	0.807302	0.142842	0.133988	0.172501	0.740497	-0.497906	0.0636995	340.627	356.429	1	0.647897
NFAT5	0.205659	1.22833	0.137254	0.134034	0.172483	0.734002	-0.0615768	0.478226	340.631	356.434	1	0.647897
IDS	-0.207402	0.812692	0.138431	0.13407	0.17247	0.738274	-0.481895	0.0623392	340.635	356.438	1	0.647897
CD248	-0.234024	0.791342	0.156306	0.134336	0.172493	0.741587	-0.544838	0.0697354	340.629	356.431	1	0.648117
CBS	-0.212806	0.808313	0.142306	0.134808	0.172448	0.739015	-0.495322	0.064283	340.641	356.443	1	0.648979
CDK1	0.215156	1.24005	0.143933	0.134958	0.17243	0.73544	-0.0653318	0.500611	340.645	356.448	1	0.648979
TBC1D17	-0.212765	0.808346	0.142505	0.135427	0.172452	0.731255	-0.496302	0.0640565	340.64	356.442	1	0.648979
PTK7	0.209123	1.2326	0.140122	0.135585	0.172407	0.734438	-0.0638845	0.487291	340.652	356.454	1	0.648979
CEBPB	-0.204829	0.814787	0.137275	0.13567	0.172438	0.73435	-0.478079	0.0619212	340.643	356.446	1	0.648979
RABEPK	-0.206498	0.813428	0.138463	0.135867	0.172389	0.742764	-0.480976	0.0633614	340.657	356.459	1	0.648979
LMNB2	-0.218255	0.80392	0.146418	0.136058	0.17239	0.738622	-0.508885	0.0669392	340.656	356.459	1	0.648979
DLL4	0.207372	1.23044	0.139252	0.136438	0.172361	0.73544	-0.0641062	0.483396	340.664	356.467	1	0.649738
SUGP1	0.210184	1.23391	0.141345	0.137007	0.172369	0.736748	-0.0647026	0.49115	340.662	356.465	1	0.651391
IGBP1	-0.205546	0.814202	0.138665	0.138254	0.172296	0.735876	-0.480748	0.0645618	340.682	356.484	1	0.65477
UNG	-0.203206	0.81611	0.137097	0.138284	0.172295	0.737489	-0.475248	0.063822	340.682	356.484	1	0.65477
B4GALT1	0.236088	1.26629	0.159321	0.138385	0.172244	0.733827	-0.0753894	0.551139	340.695	356.498	1	0.65477
ASPN	-0.209325	0.811132	0.141407	0.138794	0.172315	0.736051	-0.490797	0.0651955	340.676	356.479	1	0.655512
EIF4E	0.201764	1.22356	0.136432	0.139178	0.172238	0.734568	-0.0643966	0.472146	340.697	356.5	1	0.655512
CDK5RAP3	-0.206672	0.813286	0.139845	0.139443	0.172244	0.738579	-0.484148	0.0657736	340.696	356.498	1	0.655512
ECM1	-0.225982	0.797732	0.15301	0.139699	0.172255	0.7415	-0.53016	0.0716151	340.693	356.495	1	0.655512
RBM17	-0.200626	0.818219	0.135869	0.139781	0.17221	0.736138	-0.469775	0.0644899	340.705	356.507	1	0.655512
CNTN2	-0.209055	0.81135	0.141613	0.139878	0.172233	0.735353	-0.490123	0.0666664	340.698	356.501	1	0.655512
PINLYP	-0.202679	0.81654	0.137499	0.140471	0.172216	0.73653	-0.475855	0.0648991	340.703	356.506	1	0.655938
MRC1	-0.23174	0.793152	0.157265	0.140597	0.172207	0.741935	-0.543887	0.0743556	340.706	356.508	1	0.655938
SNED1	0.21293	1.2373	0.144514	0.140638	0.172198	0.738928	-0.0685161	0.499631	340.708	356.511	1	0.655938
CALB2	0.21979	1.24581	0.149351	0.141121	0.17215	0.73592	-0.0717676	0.515564	340.721	356.523	1	0.657152
DNAJC6	-0.225178	0.798374	0.153222	0.141664	0.172163	0.740453	-0.529381	0.0730486	340.717	356.52	1	0.658638
PRELP	0.252884	1.28773	0.172382	0.142376	0.172097	0.737184	-0.0836733	0.594026	340.735	356.538	1	0.66009
CEACAM19	0.206821	1.22976	0.140999	0.142425	0.172136	0.736225	-0.0675239	0.48666	340.725	356.527	1	0.66009
DNAJB1	0.205839	1.22856	0.140425	0.142695	0.172117	0.733827	-0.067627	0.484785	340.73	356.532	1	0.6603
CCDC80	-0.232239	0.792756	0.158881	0.143817	0.172063	0.742153	-0.547908	0.0774169	340.744	356.547	1	0.662978
CCDC50	-0.212169	0.808828	0.145383	0.14446	0.17205	0.734656	-0.500776	0.0707995	340.748	356.55	1	0.662978
CA14	-0.215277	0.806318	0.147549	0.144559	0.172048	0.73762	-0.508443	0.0718821	340.748	356.551	1	0.662978
OGN	0.22457	1.25178	0.153928	0.144586	0.171977	0.734699	-0.0767686	0.528593	340.767	356.57	1	0.662978
GTF2IRD1	-0.203101	0.816196	0.139222	0.144613	0.17204	0.737663	-0.479368	0.0679669	340.75	356.553	1	0.662978
CLEC5A	-0.266466	0.766082	0.18273	0.144771	0.172113	0.735702	-0.631494	0.0869957	340.731	356.533	1	0.662978
NUDT15	0.204823	1.22731	0.140486	0.14485	0.172038	0.736443	-0.068549	0.483865	340.751	356.554	1	0.662978
ENTPD2	0.204514	1.22693	0.140385	0.145169	0.172016	0.732781	-0.0689042	0.483295	340.757	356.56	1	0.663404
NOTCH1	-0.221934	0.800968	0.152936	0.146735	0.171963	0.740541	-0.525597	0.0756372	340.771	356.574	1	0.666097
CCL7	-0.19841	0.820033	0.136729	0.146746	0.171929	0.734307	-0.469299	0.06842	340.78	356.583	1	0.666097
CALCOCO1	0.203048	1.22513	0.14002	0.147022	0.17193	0.736704	-0.0699069	0.480678	340.78	356.582	1	0.666097
ID4	-0.197261	0.820976	0.13612	0.147289	0.171929	0.737053	-0.467428	0.067889	340.78	356.583	1	0.666097
SKAP2	-0.212709	0.808391	0.146789	0.147313	0.171939	0.734874	-0.504088	0.0729382	340.778	356.58	1	0.666097
SCG2	-0.209956	0.81062	0.144975	0.147555	0.17191	0.740323	-0.497418	0.0726493	340.785	356.588	1	0.666097
WFDC2	-0.208193	0.812051	0.143825	0.147746	0.17191	0.73653	-0.493462	0.0719764	340.785	356.588	1	0.666097
DNAJB2	-0.22784	0.796252	0.157458	0.147899	0.171909	0.739494	-0.540545	0.0787842	340.786	356.588	1	0.666097
PCSK7	0.21084	1.23471	0.145739	0.147984	0.171888	0.735004	-0.0733451	0.499383	340.791	356.594	1	0.666097
TIMP3	0.220778	1.24705	0.152623	0.148021	0.171863	0.735963	-0.0774731	0.522611	340.798	356.601	1	0.666097
PDZD2	-0.201817	0.817245	0.139629	0.148353	0.171873	0.737315	-0.47854	0.0704978	340.795	356.598	1	0.666568
FKBP5	0.219571	1.24554	0.152411	0.149682	0.171857	0.737358	-0.0767737	0.522524	340.8	356.602	1	0.671517
OGFR	-0.216217	0.80556	0.15035	0.150407	0.17178	0.734045	-0.513896	0.077379	340.82	356.623	1	0.673299
SELL	0.21597	1.24107	0.150277	0.150677	0.17181	0.73483	-0.0764706	0.514485	340.812	356.615	1	0.673299
ENPP5	-0.201489	0.817512	0.140262	0.150854	0.171783	0.740628	-0.479534	0.0719287	340.82	356.622	1	0.673299
FAP	-0.218793	0.803488	0.15236	0.150995	0.171754	0.742284	-0.52039	0.0788443	340.827	356.63	1	0.673299
GP1BA	0.213382	1.23786	0.148772	0.15149	0.171771	0.734089	-0.0763278	0.508726	340.823	356.625	1	0.674486
JPT2	0.20922	1.23272	0.145961	0.151743	0.171753	0.735527	-0.0751953	0.498611	340.828	356.63	1	0.674591
PSMG4	-0.199533	0.819114	0.13936	0.152206	0.171723	0.732912	-0.475683	0.07234	340.836	356.638	1	0.674649
DDR1	0.217529	1.243	0.151932	0.152214	0.171708	0.734699	-0.0792445	0.518243	340.84	356.642	1	0.674649
DKK4	-0.22071	0.801949	0.154277	0.152542	0.171692	0.737838	-0.525985	0.0807593	340.844	356.647	1	0.675084
LHPP	-0.220784	0.80189	0.154703	0.153539	0.171665	0.737881	-0.527039	0.0812179	340.851	356.654	1	0.678475
EIF4G3	-0.198161	0.820238	0.139116	0.154322	0.171657	0.736835	-0.474192	0.0729383	340.853	356.656	1	0.680467
RGMB	-0.215346	0.806263	0.151228	0.154452	0.171655	0.740192	-0.515379	0.0792458	340.854	356.656	1	0.680467
DOK2	-0.199429	0.819199	0.140258	0.155064	0.171626	0.736312	-0.477717	0.0739906	340.862	356.664	1	0.681463
CXCL3	0.209995	1.23367	0.147717	0.155141	0.171608	0.734307	-0.0783328	0.502569	340.867	356.669	1	0.681463
TAX1BP1	-0.214582	0.806879	0.151659	0.1571	0.171542	0.739364	-0.514995	0.0812733	340.884	356.687	1	0.688576
GNPDA1	-0.201424	0.817566	0.142404	0.157228	0.171521	0.737097	-0.483185	0.0768147	340.89	356.693	1	0.688576
CD36	0.195265	1.21563	0.138156	0.157549	0.171531	0.736181	-0.0741468	0.469275	340.887	356.69	1	0.688954
TANK	-0.200225	0.818547	0.141745	0.157783	0.171531	0.737271	-0.481289	0.0759294	340.887	356.69	1	0.688954
PACS2	0.200705	1.22226	0.142319	0.158466	0.171484	0.73544	-0.0771531	0.482421	340.9	356.702	1	0.689317
SKIV2L	0.198723	1.21984	0.140989	0.158689	0.171519	0.737576	-0.0754723	0.47912	340.89	356.693	1	0.689317
NMNAT1	0.212133	1.23631	0.150545	0.158804	0.171495	0.735135	-0.0812067	0.510981	340.897	356.699	1	0.689317
BRAP	-0.198765	0.819743	0.141136	0.159037	0.171496	0.735092	-0.479155	0.075992	340.897	356.699	1	0.689317
MAP2K1	0.221532	1.24799	0.157303	0.159037	0.171445	0.735397	-0.0860895	0.532296	340.91	356.713	1	0.689317
RGCC	0.195771	1.21625	0.13913	0.159397	0.17148	0.733086	-0.0751373	0.472057	340.901	356.703	1	0.68986
SPARCL1	-0.214657	0.806818	0.152716	0.159846	0.171468	0.735615	-0.517883	0.0825939	340.904	356.707	1	0.690786
NFIC	-0.196911	0.821263	0.140327	0.160548	0.171405	0.739887	-0.474449	0.0771676	340.921	356.724	1	0.692806
REG3A	0.244238	1.27665	0.17433	0.161213	0.171362	0.734176	-0.0969037	0.58862	340.933	356.735	1	0.694135
FABP3	0.233124	1.26254	0.166443	0.161328	0.171331	0.73544	-0.0934456	0.561041	340.941	356.744	1	0.694135
IQGAP2	-0.195614	0.822329	0.139999	0.162338	0.171357	0.733086	-0.473148	0.0774901	340.934	356.737	1	0.696366
ALPI	0.195305	1.21568	0.139799	0.162401	0.17138	0.732738	-0.076738	0.473009	340.928	356.73	1	0.696366
ADGRB3	-0.206563	0.813375	0.147912	0.162556	0.171359	0.73701	-0.499902	0.0816678	340.933	356.736	1	0.696366
PDGFB	0.200442	1.22194	0.143738	0.16317	0.171337	0.731822	-0.0797229	0.485608	340.939	356.742	1	0.697082
PDIA4	-0.202085	0.817025	0.145073	0.163623	0.171312	0.737969	-0.489611	0.0808865	340.946	356.749	1	0.697082
CPB1	-0.236309	0.789537	0.169703	0.163775	0.171356	0.738056	-0.573902	0.0931204	340.934	356.737	1	0.697082
IGSF21	-0.199974	0.818752	0.143649	0.163894	0.171309	0.738884	-0.484904	0.0800797	340.947	356.75	1	0.697082
DLL1	-0.211892	0.809052	0.152243	0.163982	0.171312	0.738579	-0.51402	0.0847096	340.946	356.749	1	0.697082
MMP7	0.21799	1.24357	0.156684	0.164145	0.171221	0.733173	-0.0898164	0.526406	340.97	356.773	1	0.697082
GET3	0.198577	1.21967	0.142915	0.164686	0.17128	0.737402	-0.0800586	0.481832	340.955	356.757	1	0.698169
CCL25	0.214811	1.23963	0.154901	0.165514	0.171312	0.732607	-0.085455	0.523598	340.946	356.749	1	0.698169
ARHGEF5	0.193393	1.21336	0.139459	0.165521	0.17125	0.738099	-0.0785224	0.469665	340.963	356.765	1	0.698169
RRM2	0.194731	1.21498	0.140428	0.165535	0.171258	0.738448	-0.0788814	0.473297	340.961	356.763	1	0.698169
CRIM1	-0.21799	0.804134	0.157243	0.165649	0.171255	0.738622	-0.529943	0.0883539	340.961	356.764	1	0.698169
LGALS1	-0.202213	0.816921	0.145923	0.165824	0.171246	0.736966	-0.491395	0.0821178	340.964	356.766	1	0.698169
NARS1	-0.193117	0.824386	0.139567	0.166455	0.171215	0.734481	-0.469716	0.0791265	340.972	356.775	1	0.699156
ENAH	-0.19192	0.825373	0.138863	0.166947	0.171219	0.736312	-0.467651	0.0784112	340.971	356.774	1	0.699156
HIP1	0.192083	1.21177	0.139039	0.167124	0.171216	0.731866	-0.0785052	0.468249	340.972	356.775	1	0.699156
AGER	0.235855	1.26599	0.170739	0.167164	0.171187	0.733871	-0.097283	0.573876	340.98	356.782	1	0.699156
TCTN3	0.215312	1.24025	0.155903	0.16726	0.171145	0.735876	-0.0900728	0.522946	340.991	356.794	1	0.699156
APOC1	0.201746	1.22354	0.146206	0.167626	0.171177	0.731997	-0.0834028	0.491601	340.982	356.785	1	0.699156
TSLP	0.190711	1.21011	0.138274	0.167824	0.17119	0.734874	-0.0784269	0.465258	340.979	356.781	1	0.699156
KLK15	-0.193094	0.824405	0.140046	0.167959	0.171143	0.735048	-0.470011	0.0806522	340.992	356.794	1	0.699156
B3GAT3	-0.194662	0.823113	0.141443	0.168744	0.171147	0.737533	-0.475284	0.0809981	340.99	356.793	1	0.699674
ADGRF5	0.217899	1.24346	0.158338	0.168771	0.171072	0.735266	-0.0929775	0.529736	341.011	356.813	1	0.699674
CSF2	-0.193491	0.824077	0.140669	0.168974	0.171121	0.73701	-0.471789	0.0811115	340.997	356.8	1	0.699674
USP8	-0.188384	0.828296	0.136976	0.169034	0.171153	0.743984	-0.460715	0.0781751	340.989	356.791	1	0.699674
CFHR5	0.216642	1.2419	0.157682	0.169466	0.171098	0.732607	-0.0914072	0.528611	341.004	356.806	1	0.700474
CR1	0.206497	1.22936	0.150585	0.170282	0.171094	0.732738	-0.0869989	0.505103	341.005	356.807	1	0.701634
PLA2G2A	-0.208003	0.812204	0.151725	0.1704	0.171099	0.739058	-0.508989	0.087437	341.003	356.806	1	0.701634
CLEC4C	0.19568	1.21614	0.142757	0.170462	0.171089	0.736879	-0.0825581	0.478834	341.006	356.809	1	0.701634
FKBP14	0.205514	1.22816	0.150311	0.171544	0.171011	0.732127	-0.0886767	0.502206	341.027	356.83	1	0.705104
PCDH1	-0.207685	0.812463	0.152121	0.17217	0.171039	0.739276	-0.509589	0.088597	341.019	356.822	1	0.706688
ENDOU	0.207417	1.2305	0.152163	0.172843	0.170969	0.734917	-0.0903892	0.50774	341.038	356.841	1	0.708184
IL7R	0.202281	1.22419	0.148455	0.173015	0.17098	0.733827	-0.0877879	0.49597	341.035	356.838	1	0.708184
IDO1	-0.193398	0.824154	0.142189	0.173784	0.170991	0.736966	-0.475651	0.0834256	341.032	356.835	1	0.709705
IGF1R	-0.211383	0.809464	0.155443	0.173869	0.170967	0.737097	-0.519413	0.0918846	341.039	356.841	1	0.709705
DPT	0.213084	1.23749	0.156871	0.174357	0.17099	0.730907	-0.0917872	0.525094	341.033	356.835	1	0.709776
LTBP3	-0.208333	0.811936	0.153378	0.174369	0.170976	0.739102	-0.513027	0.0901512	341.036	356.839	1	0.709776
COQ7	0.196286	1.21688	0.144822	0.175303	0.170917	0.732956	-0.0863921	0.483133	341.052	356.855	1	0.711803
SERPINA3	0.229255	1.25766	0.169166	0.175351	0.170906	0.731909	-0.101263	0.563942	341.055	356.858	1	0.711803
IRAG2	-0.187671	0.828887	0.138881	0.176595	0.170898	0.738012	-0.463182	0.0827506	341.057	356.86	1	0.712724
DGCR6	-0.18722	0.829261	0.138553	0.176614	0.170877	0.734307	-0.461746	0.0831686	341.063	356.865	1	0.712724
DGKZ	0.185912	1.20432	0.137596	0.17665	0.170902	0.735702	-0.0818923	0.459304	341.056	356.859	1	0.712724
PSPN	0.204401	1.22679	0.151328	0.176787	0.170895	0.736574	-0.090206	0.504861	341.058	356.861	1	0.712724
PRKAR2A	-0.190332	0.826685	0.140913	0.176788	0.170896	0.741543	-0.470334	0.0839737	341.058	356.86	1	0.712724
GDF15	0.256289	1.29213	0.189978	0.177322	0.170822	0.735222	-0.115755	0.6313	341.078	356.88	1	0.713898
IL17RA	-0.211014	0.809763	0.156522	0.177613	0.1709	0.740671	-0.522746	0.0926955	341.057	356.859	1	0.714091
EPO	-0.186838	0.829578	0.138937	0.178698	0.170827	0.734917	-0.462617	0.0838693	341.076	356.879	1	0.716312
COL24A1	0.187307	1.206	0.139346	0.178888	0.170814	0.737097	-0.0843764	0.463504	341.08	356.882	1	0.716312
LAMA1	0.183214	1.20107	0.136314	0.17893	0.170823	0.73531	-0.0822888	0.453802	341.077	356.88	1	0.716312
SERPINB8	-0.198507	0.819954	0.147801	0.179251	0.170809	0.736181	-0.491582	0.0894467	341.081	356.884	1	0.716312
NINJ1	-0.189777	0.827144	0.141348	0.179396	0.170807	0.737489	-0.470176	0.0855487	341.082	356.884	1	0.716312
HLA-E	-0.196345	0.821729	0.146388	0.179835	0.170787	0.736181	-0.486579	0.0889778	341.087	356.89	1	0.716312
SUGT1	0.187698	1.20647	0.139952	0.179869	0.170781	0.737794	-0.0852525	0.465279	341.089	356.891	1	0.716312
FGF2	0.182953	1.20076	0.136579	0.180393	0.170769	0.738056	-0.0832809	0.453856	341.092	356.894	1	0.716823
ATP1B4	0.187166	1.20583	0.139753	0.180484	0.170763	0.730863	-0.0853611	0.464261	341.094	356.896	1	0.716823
PRKCQ	-0.186713	0.829682	0.139749	0.18153	0.170719	0.738361	-0.463265	0.0861041	341.105	356.908	1	0.720003
FSTL1	0.207048	1.23004	0.15515	0.182039	0.170682	0.733871	-0.0965763	0.513502	341.115	356.918	1	0.720445
IGDCC4	0.211004	1.23492	0.158289	0.182522	0.170661	0.730558	-0.0989558	0.523423	341.121	356.923	1	0.720445
AP2B1	-0.182964	0.832798	0.137291	0.18264	0.170708	0.736617	-0.455513	0.0844337	341.108	356.911	1	0.720445
NMRK2	0.187336	1.20603	0.140607	0.182749	0.170686	0.731386	-0.0870324	0.465675	341.114	356.917	1	0.720445
SGSH	0.1933	1.21325	0.145212	0.183135	0.170696	0.734089	-0.0894441	0.481785	341.112	356.914	1	0.720445
TRIM25	0.185288	1.20357	0.139305	0.183487	0.17067	0.737751	-0.0863821	0.461345	341.119	356.921	1	0.720445
VAT1	0.186147	1.2046	0.140093	0.183934	0.170665	0.736051	-0.0868017	0.464102	341.12	356.922	1	0.720445
GM2A	0.20478	1.22726	0.154211	0.184205	0.170609	0.73143	-0.0972697	0.509167	341.135	356.938	1	0.720445
HS3ST3B1	-0.188913	0.827858	0.142351	0.184476	0.170654	0.732214	-0.471508	0.0882644	341.123	356.925	1	0.720445
SMAD5	0.191038	1.21051	0.144157	0.185101	0.17063	0.736399	-0.0898585	0.477134	341.129	356.932	1	0.720445
ACE	-0.197861	0.820484	0.14936	0.185262	0.170613	0.738187	-0.493847	0.093537	341.134	356.936	1	0.720445
MYL1	0.186362	1.20486	0.14073	0.18542	0.17062	0.739582	-0.0878591	0.465668	341.132	356.935	1	0.720445
VEGFD	0.203091	1.22518	0.153401	0.185528	0.170603	0.733348	-0.0962365	0.506849	341.137	356.939	1	0.720445
GAD1	-0.196549	0.821561	0.148515	0.185692	0.170622	0.73993	-0.491465	0.0924651	341.131	356.934	1	0.720445
PDP1	-0.191031	0.826107	0.144368	0.185761	0.170593	0.736356	-0.476866	0.0907723	341.139	356.942	1	0.720445
NLGN2	0.180163	1.19741	0.136295	0.186215	0.170592	0.737446	-0.0854973	0.450446	341.139	356.942	1	0.720445
LRP2	0.195644	1.21609	0.148013	0.186234	0.170603	0.736312	-0.0924884	0.48948	341.137	356.939	1	0.720445
CENPJ	-0.189051	0.827745	0.143105	0.18648	0.170587	0.733827	-0.472885	0.0897861	341.141	356.943	1	0.720445
CD6	-0.177085	0.837709	0.134146	0.186805	0.17057	0.742197	-0.44301	0.0845199	341.145	356.948	1	0.720445
IDO1	-0.18749	0.829037	0.142095	0.187013	0.170573	0.734525	-0.469423	0.0893501	341.145	356.947	1	0.720445
TSNAX	-0.186711	0.829684	0.141537	0.187113	0.170577	0.734525	-0.467544	0.0887664	341.143	356.946	1	0.720445
CD200	-0.194732	0.823056	0.147656	0.187229	0.170552	0.735833	-0.487157	0.093384	341.15	356.953	1	0.720445
LAMTOR5	-0.187279	0.829213	0.142018	0.187272	0.170558	0.736007	-0.468757	0.0895953	341.149	356.951	1	0.720445
ITIH4	0.203608	1.22582	0.154626	0.187912	0.17052	0.731168	-0.0985214	0.509473	341.159	356.961	1	0.721313
DTNB	0.202118	1.22399	0.153638	0.188326	0.170505	0.736181	-0.0981691	0.50591	341.163	356.965	1	0.721313
GBA	0.186453	1.20497	0.141759	0.188415	0.170524	0.73313	-0.0899666	0.46752	341.158	356.96	1	0.721313
CCL24	0.195552	1.21598	0.148721	0.188549	0.170512	0.733391	-0.0947256	0.490329	341.161	356.963	1	0.721313
LPP	0.184675	1.20283	0.140568	0.188921	0.170512	0.731081	-0.0893109	0.463413	341.161	356.964	1	0.721313
HSPB1	0.230739	1.25953	0.175649	0.188968	0.170508	0.734089	-0.111738	0.578823	341.162	356.965	1	0.721313
IL1RN	-0.205428	0.814299	0.156664	0.18977	0.170512	0.732607	-0.516823	0.0990579	341.161	356.964	1	0.723268
RPGR	-0.186512	0.829849	0.142303	0.189971	0.170469	0.73701	-0.468393	0.0912465	341.172	356.975	1	0.723268
GJA8	0.179569	1.1967	0.137197	0.190587	0.170449	0.731081	-0.0882931	0.451195	341.178	356.98	1	0.724603
LEP	0.181683	1.19923	0.138883	0.190814	0.170436	0.736661	-0.0896701	0.456444	341.181	356.984	1	0.724603
HDAC8	0.180469	1.19778	0.138165	0.191488	0.17043	0.739015	-0.089088	0.454371	341.183	356.986	1	0.725097
RGS10	-0.179585	0.835617	0.13751	0.191562	0.170445	0.73871	-0.452737	0.0881753	341.179	356.982	1	0.725097
IGFBP4	0.214659	1.23944	0.164474	0.19185	0.170403	0.732912	-0.106784	0.539846	341.19	356.993	1	0.725097
CXCL10	0.204439	1.22684	0.156671	0.19193	0.170386	0.732956	-0.10233	0.513763	341.195	356.997	1	0.725097
DNAJC9	-0.186495	0.829862	0.143116	0.192539	0.170412	0.73143	-0.470306	0.0922723	341.188	356.99	1	0.726233
PTPN9	-0.183557	0.832304	0.14092	0.192724	0.170402	0.735833	-0.463001	0.0911027	341.19	356.993	1	0.726233
SAG	-0.182861	0.832884	0.140589	0.193369	0.170382	0.735092	-0.461636	0.0911944	341.196	356.998	1	0.727092
NEK7	-0.182148	0.833478	0.140065	0.193446	0.170373	0.735745	-0.459636	0.0910988	341.198	357.001	1	0.727092
LAYN	-0.206931	0.813076	0.159241	0.19378	0.170421	0.735527	-0.524485	0.101667	341.185	356.988	1	0.727416
CRNN	-0.175231	0.839263	0.135057	0.194473	0.170346	0.730602	-0.44301	0.0882091	341.205	357.008	1	0.727487
F13B	0.196889	1.21761	0.151783	0.194571	0.170334	0.731299	-0.0994904	0.497363	341.209	357.011	1	0.727487
LEPR	0.18956	1.20872	0.14617	0.194687	0.170357	0.731909	-0.0949437	0.47978	341.202	357.005	1	0.727487
TALDO1	-0.206312	0.813579	0.159193	0.194978	0.170341	0.73592	-0.522055	0.103812	341.207	357.009	1	0.727487
CRISP2	0.194419	1.2146	0.150037	0.195042	0.170344	0.735222	-0.0976991	0.492116	341.206	357.009	1	0.727487
CXCL11	0.188919	1.20794	0.145915	0.195416	0.17033	0.732258	-0.0953298	0.478543	341.21	357.012	1	0.727487
IL10RB	-0.217969	0.80415	0.168395	0.195529	0.170338	0.739974	-0.552325	0.109545	341.208	357.01	1	0.727487
HSPG2	0.21845	1.24415	0.169006	0.196165	0.170257	0.731561	-0.112801	0.551686	341.229	357.032	1	0.728421
CD2	0.179369	1.19646	0.138805	0.196275	0.170283	0.735963	-0.0917302	0.454077	341.222	357.025	1	0.728421
EBI3	0.219552	1.24552	0.170148	0.196927	0.170241	0.733348	-0.113675	0.554984	341.234	357.036	1	0.729918
SERPINA5	0.206072	1.22884	0.159935	0.197583	0.170252	0.731081	-0.106126	0.522748	341.231	357.033	1	0.730273
GHRHR	-0.178331	0.836665	0.138418	0.197625	0.170258	0.736225	-0.452601	0.0915947	341.229	357.032	1	0.730273
YARS1	0.17514	1.19141	0.136062	0.198023	0.170245	0.738012	-0.0902805	0.444736	341.233	357.035	1	0.730273
PGA4	-0.192191	0.825149	0.149319	0.198055	0.170249	0.738492	-0.488255	0.0989107	341.231	357.034	1	0.730273
ERBB4	-0.194805	0.822995	0.151432	0.198297	0.170238	0.736617	-0.494927	0.10057	341.235	357.037	1	0.730273
PCNA	0.183904	1.2019	0.143027	0.198511	0.17022	0.731648	-0.0954485	0.46676	341.239	357.042	1	0.730273
S100A14	-0.182561	0.833134	0.142075	0.198807	0.170229	0.734656	-0.464209	0.094391	341.237	357.04	1	0.730447
VSIR	0.208012	1.23123	0.162114	0.199449	0.170211	0.734002	-0.108036	0.529446	341.242	357.044	1	0.731371
SCP2	-0.179183	0.835953	0.139679	0.199555	0.170212	0.732738	-0.456351	0.0930101	341.242	357.044	1	0.731371
RALY	-0.184845	0.831233	0.144189	0.199854	0.170194	0.736835	-0.470348	0.096415	341.246	357.049	1	0.731554
MLLT1	-0.174313	0.840034	0.136062	0.200149	0.170175	0.737707	-0.443371	0.0914403	341.251	357.054	1	0.731724
APOA4	0.201364	1.22307	0.157336	0.200604	0.170164	0.731299	-0.105923	0.512756	341.254	357.057	1	0.732102
SHD	0.17965	1.1968	0.140474	0.200937	0.170156	0.733217	-0.0946793	0.457825	341.256	357.059	1	0.732102
SLITRK6	-0.184662	0.831385	0.144501	0.201275	0.17016	0.738535	-0.470991	0.0970505	341.256	357.058	1	0.732102
GLOD4	-0.216077	0.805673	0.169145	0.201436	0.170174	0.737402	-0.551865	0.112867	341.252	357.054	1	0.732102
SUSD5	-0.196117	0.821916	0.15354	0.201496	0.170159	0.734743	-0.500865	0.103044	341.256	357.058	1	0.732102
GPR158	-0.181805	0.833764	0.142872	0.203195	0.170101	0.737053	-0.464768	0.0969782	341.271	357.074	1	0.736981
UROS	-0.1795	0.835688	0.141106	0.20334	0.170096	0.733871	-0.458873	0.0958448	341.273	357.075	1	0.736981
CSPG5	-0.179935	0.835325	0.141599	0.203823	0.170089	0.735092	-0.460728	0.0962156	341.275	357.077	1	0.73712
CACNB1	0.176603	1.19316	0.139056	0.20408	0.170074	0.732345	-0.094811	0.451838	341.278	357.081	1	0.73712
PARD3	0.173046	1.18892	0.136306	0.204248	0.170107	0.734002	-0.0917878	0.444185	341.27	357.072	1	0.73712
RCC1	-0.181531	0.833993	0.143031	0.20438	0.17009	0.732956	-0.465632	0.0968305	341.274	357.077	1	0.73712
GMFG	-0.186123	0.830172	0.146741	0.204664	0.170088	0.734525	-0.477713	0.0992514	341.275	357.077	1	0.73724
PFKFB2	-0.176102	0.838532	0.138948	0.205016	0.170042	0.73313	-0.451076	0.0954053	341.287	357.09	1	0.737605
ABL1	-0.201729	0.817317	0.159346	0.20552	0.170054	0.737881	-0.518107	0.108597	341.284	357.086	1	0.738518
ERBB3	0.20322	1.22534	0.160934	0.206675	0.169979	0.735135	-0.111983	0.520905	341.304	357.106	1	0.741098
TNN	0.185614	1.20396	0.147158	0.207192	0.170011	0.733958	-0.100936	0.477693	341.296	357.098	1	0.741098
BRDT	-0.179385	0.835784	0.142252	0.207296	0.16998	0.73204	-0.460596	0.0985672	341.304	357.106	1	0.741098
ATP5IF1	0.203253	1.22538	0.161179	0.207296	0.169981	0.732868	-0.111632	0.521799	341.303	357.106	1	0.741098
NCK2	-0.177814	0.837098	0.141083	0.207543	0.16998	0.731299	-0.456983	0.0976627	341.304	357.106	1	0.741098
LRFN2	-0.177691	0.837201	0.141102	0.207919	0.169979	0.739974	-0.457267	0.0975121	341.304	357.107	1	0.741098
C1QL2	-0.185167	0.830965	0.147106	0.208126	0.169997	0.739756	-0.477445	0.10087	341.299	357.102	1	0.741098
CCND2	0.175798	1.1922	0.139702	0.208253	0.169959	0.735963	-0.0970649	0.452228	341.309	357.112	1	0.741098
SHBG	0.191923	1.21158	0.152741	0.208924	0.169933	0.729163	-0.106731	0.493868	341.316	357.119	1	0.74259
ARF6	0.170521	1.18592	0.135843	0.209377	0.169935	0.731779	-0.094626	0.439419	341.316	357.119	1	0.743301
LELP1	-0.175753	0.838825	0.140442	0.210779	0.169906	0.735135	-0.454083	0.0980876	341.324	357.126	1	0.744547
DXO	0.177756	1.19453	0.142316	0.211658	0.169881	0.729555	-0.0998492	0.459732	341.33	357.133	1	0.744547
CFHR2	0.181853	1.19944	0.145599	0.211663	0.169894	0.732389	-0.101661	0.470771	341.327	357.13	1	0.744547
CASP4	-0.178734	0.836328	0.143121	0.211725	0.169885	0.734002	-0.462485	0.100205	341.329	357.132	1	0.744547
CST1	-0.176061	0.838567	0.141127	0.212202	0.169854	0.73823	-0.455215	0.0996979	341.338	357.14	1	0.744547
PTEN	-0.175429	0.839097	0.140624	0.212213	0.169874	0.736399	-0.454381	0.0986087	341.332	357.135	1	0.744547
ABCA2	0.187977	1.20681	0.150725	0.212343	0.169844	0.73313	-0.10677	0.48582	341.34	357.143	1	0.744547
SYTL4	-0.171901	0.842063	0.13788	0.212493	0.169874	0.733784	-0.44575	0.0965907	341.332	357.135	1	0.744547
CLSTN3	-0.185132	0.830995	0.148566	0.21272	0.169866	0.735615	-0.480193	0.104227	341.334	357.137	1	0.744547
CTBS	0.193886	1.21396	0.155701	0.213042	0.169821	0.731343	-0.110867	0.501514	341.346	357.149	1	0.744547
CEBPA	0.172492	1.18826	0.138521	0.213043	0.169863	0.730907	-0.0970682	0.447589	341.335	357.138	1	0.744547
RELB	-0.171705	0.842227	0.137917	0.213134	0.169848	0.732956	-0.445141	0.0971539	341.339	357.142	1	0.744547
F2	0.189048	1.2081	0.15191	0.213323	0.169831	0.730907	-0.107574	0.489793	341.344	357.146	1	0.744547
RANBP1	-0.174601	0.839792	0.140316	0.213374	0.169829	0.735179	-0.45223	0.0993703	341.344	357.147	1	0.744547
SERPINB9	-0.189424	0.827435	0.152388	0.213854	0.169847	0.733173	-0.492282	0.10694	341.339	357.142	1	0.744547
APBB1IP	0.173275	1.18919	0.139512	0.214234	0.169821	0.735789	-0.0986791	0.450023	341.346	357.149	1	0.744547
IRAK4	0.168911	1.18401	0.136021	0.214313	0.169825	0.733217	-0.0959941	0.438936	341.345	357.148	1	0.744547
TGFB1	-0.188523	0.828182	0.151992	0.214847	0.169776	0.736835	-0.488823	0.108899	341.358	357.161	1	0.744547
SLC27A4	0.169845	1.18512	0.13694	0.21487	0.169795	0.735484	-0.0974268	0.441144	341.353	357.156	1	0.744547
ICOSLG	-0.179773	0.83546	0.144948	0.21488	0.169791	0.736138	-0.466814	0.103283	341.355	357.157	1	0.744547
KLB	-0.170132	0.843553	0.137295	0.21528	0.169776	0.731822	-0.44172	0.0981671	341.359	357.161	1	0.744547
CFC1	0.190791	1.21021	0.153971	0.215294	0.169791	0.731648	-0.109389	0.495793	341.354	357.157	1	0.744547
AMBN	0.17213	1.18783	0.139194	0.216228	0.169772	0.738012	-0.0991348	0.448172	341.36	357.162	1	0.745611
SCARA5	0.195061	1.21539	0.157832	0.216503	0.169748	0.735658	-0.113217	0.507283	341.366	357.169	1	0.745611
NCAM1	-0.192239	0.82511	0.155549	0.216504	0.169762	0.736312	-0.500454	0.110962	341.362	357.165	1	0.745611
XPNPEP2	0.167689	1.18257	0.135721	0.216628	0.169773	0.732171	-0.096414	0.437396	341.359	357.162	1	0.745611
ENO3	0.172957	1.18881	0.140438	0.218116	0.169718	0.731866	-0.100981	0.451224	341.374	357.177	1	0.745611
AKR1B1	0.169569	1.18479	0.137711	0.218193	0.169711	0.73374	-0.0992174	0.442269	341.376	357.178	1	0.745611
EPHA1	0.196225	1.2168	0.159388	0.218279	0.169706	0.732432	-0.114989	0.511697	341.377	357.18	1	0.745611
SEPTIN9	-0.168459	0.844966	0.136898	0.218494	0.169705	0.735745	-0.439748	0.0987263	341.377	357.18	1	0.745611
CASP9	-0.17012	0.843564	0.138263	0.218544	0.169715	0.730863	-0.444394	0.0992799	341.375	357.177	1	0.745611
MYDGF	-0.182697	0.833021	0.148505	0.218607	0.169706	0.74102	-0.476966	0.106937	341.377	357.18	1	0.745611
ITIH3	0.17829	1.19517	0.145155	0.219344	0.169683	0.732389	-0.10503	0.465627	341.384	357.186	1	0.745611
SH2B3	0.17367	1.18966	0.141397	0.219355	0.169703	0.736966	-0.101601	0.454636	341.378	357.181	1	0.745611
TGFBR2	0.215504	1.24049	0.175468	0.219385	0.169671	0.733566	-0.127472	0.562125	341.387	357.189	1	0.745611
ECSCR	-0.166774	0.846391	0.135796	0.2194	0.169682	0.72755	-0.43568	0.0982632	341.384	357.186	1	0.745611
CLINT1	0.177614	1.19436	0.144623	0.219402	0.169686	0.734656	-0.104472	0.464075	341.383	357.185	1	0.745611
CD300C	0.202245	1.22415	0.164893	0.220002	0.169644	0.733915	-0.120648	0.527749	341.394	357.197	1	0.746111
ADAMTS13	0.18318	1.20103	0.14942	0.220223	0.169655	0.732694	-0.108735	0.478893	341.391	357.193	1	0.746111
FGF7	0.173052	1.18893	0.141256	0.220537	0.169656	0.734089	-0.10255	0.45277	341.391	357.193	1	0.746111
ERC2	-0.167969	0.84538	0.137114	0.220563	0.169653	0.734656	-0.439616	0.0997214	341.392	357.194	1	0.746111
CD109	0.194017	1.21412	0.158947	0.222224	0.169604	0.729817	-0.116644	0.508566	341.405	357.207	1	0.750279
FN1	-0.199918	0.818798	0.163811	0.222305	0.169631	0.73762	-0.525307	0.118897	341.397	357.2	1	0.750279
TRDMT1	0.174278	1.19039	0.143295	0.223903	0.169583	0.734394	-0.104969	0.458468	341.41	357.213	1	0.753743
PEPD	-0.190824	0.826278	0.157001	0.224203	0.169593	0.739015	-0.502774	0.114357	341.408	357.21	1	0.753743
PRSS53	0.175957	1.19239	0.144853	0.224471	0.169571	0.735876	-0.106284	0.463452	341.413	357.216	1	0.753743
CXCL14	-0.167199	0.846031	0.137737	0.224786	0.169557	0.731997	-0.440276	0.101455	341.417	357.22	1	0.753743
ADAM12	0.171891	1.18755	0.14166	0.224975	0.169542	0.732825	-0.10477	0.452228	341.421	357.224	1	0.753743
S100A13	0.194491	1.21469	0.160374	0.22523	0.169501	0.734481	-0.120418	0.51042	341.432	357.235	1	0.753743
NDRG1	-0.18353	0.832327	0.151337	0.225236	0.169547	0.736443	-0.483382	0.111513	341.42	357.222	1	0.753743
FRMD4B	0.166916	1.18165	0.13768	0.22538	0.169538	0.737707	-0.10176	0.439705	341.422	357.225	1	0.753743
PPY	-0.189688	0.827218	0.156569	0.225694	0.169505	0.733479	-0.498919	0.117048	341.431	357.234	1	0.753937
NCF2	-0.175633	0.838926	0.145091	0.226087	0.169516	0.730645	-0.462969	0.107753	341.428	357.231	1	0.754394
LTO1	-0.170243	0.84346	0.140796	0.226608	0.169519	0.735048	-0.44953	0.104092	341.427	357.23	1	0.754693
BACH1	-0.16807	0.845295	0.139024	0.22669	0.169502	0.734612	-0.443176	0.10344	341.432	357.235	1	0.754693
GBP6	0.173039	1.18891	0.143438	0.227675	0.169484	0.734394	-0.10683	0.457038	341.437	357.239	1	0.757115
C1QTNF5	0.185372	1.20367	0.154128	0.229087	0.169425	0.73422	-0.116537	0.489356	341.453	357.255	1	0.75868
TNFAIP2	-0.163723	0.848977	0.136139	0.229124	0.169444	0.734917	-0.433062	0.102175	341.448	357.25	1	0.75868
BAG3	0.175456	1.19179	0.145897	0.22913	0.169459	0.735397	-0.108832	0.4647	341.444	357.246	1	0.75868
CDH22	-0.174986	0.839468	0.145533	0.229215	0.169452	0.736181	-0.46329	0.108785	341.445	357.248	1	0.75868
LMOD1	0.20399	1.22629	0.169808	0.229635	0.169416	0.732084	-0.128481	0.539151	341.455	357.258	1	0.75868
CHMP1A	-0.168105	0.845265	0.139994	0.229828	0.169437	0.73374	-0.445563	0.104987	341.45	357.252	1	0.75868
SERPINF1	-0.185721	0.830505	0.154761	0.230119	0.169444	0.738797	-0.493102	0.115525	341.448	357.25	1	0.75868
FKBP7	0.172103	1.1878	0.14344	0.230208	0.169414	0.730078	-0.108272	0.455775	341.456	357.258	1	0.75868
RPL14	-0.171312	0.842559	0.143031	0.231024	0.169416	0.741151	-0.455114	0.107391	341.455	357.258	1	0.758785
ENPEP	0.166885	1.18162	0.139389	0.231204	0.169393	0.734133	-0.105514	0.442681	341.461	357.264	1	0.758785
MGLL	0.173542	1.18951	0.14515	0.231852	0.169388	0.737707	-0.109645	0.461051	341.463	357.265	1	0.758785
PON3	0.17078	1.18623	0.142844	0.231864	0.169389	0.730078	-0.107889	0.453856	341.462	357.265	1	0.758785
REG1B	0.196367	1.21697	0.164767	0.233346	0.169315	0.733391	-0.127018	0.520901	341.482	357.285	1	0.758785
CFD	0.216924	1.24225	0.182031	0.233385	0.169322	0.732084	-0.13995	0.575861	341.48	357.283	1	0.758785
SPINK4	0.163532	1.17766	0.137253	0.23347	0.16934	0.734786	-0.104672	0.434969	341.475	357.278	1	0.758785
ITIH5	0.173605	1.18959	0.14571	0.233481	0.169339	0.734656	-0.111174	0.461602	341.476	357.278	1	0.758785
DAAM1	-0.168661	0.844795	0.141562	0.233485	0.169347	0.733566	-0.449109	0.107718	341.474	357.276	1	0.758785
COLEC12	-0.179998	0.835272	0.151144	0.233691	0.169342	0.732825	-0.479157	0.11504	341.475	357.278	1	0.758785
IGF2R	-0.188634	0.828089	0.158447	0.233842	0.169368	0.736225	-0.503768	0.119328	341.468	357.271	1	0.758785
KLK14	0.168252	1.18323	0.141355	0.233936	0.169355	0.734961	-0.10689	0.448829	341.471	357.274	1	0.758785
MASP1	0.173567	1.18954	0.145866	0.234085	0.169327	0.731037	-0.11142	0.462023	341.479	357.282	1	0.758785
CEP20	0.163518	1.17765	0.137459	0.234212	0.16934	0.73374	-0.104455	0.436259	341.475	357.278	1	0.758785
DOK1	-0.16827	0.845125	0.141461	0.234237	0.169321	0.730166	-0.448077	0.108279	341.481	357.283	1	0.758785
MOCS2	-0.188781	0.827968	0.158748	0.234365	0.169345	0.737489	-0.504107	0.120252	341.474	357.277	1	0.758785
CDSN	0.172904	1.18875	0.145495	0.234682	0.169299	0.732912	-0.112024	0.460066	341.487	357.289	1	0.758978
AHNAK2	-0.170149	0.843539	0.143416	0.235463	0.169301	0.735789	-0.45398	0.10982	341.486	357.288	1	0.760666
SRPK2	-0.15712	0.854601	0.132556	0.235894	0.169312	0.732432	-0.420411	0.10088	341.483	357.286	1	0.761224
FBLN2	0.183188	1.20104	0.154657	0.236226	0.169251	0.729032	-0.120278	0.487753	341.499	357.302	1	0.76146
GLB1	0.179595	1.19673	0.152153	0.237857	0.169234	0.731212	-0.118086	0.480125	341.504	357.307	1	0.762536
THPO	-0.16601	0.847038	0.140871	0.238617	0.169236	0.733522	-0.445168	0.108826	341.504	357.306	1	0.762536
MAG	0.176187	1.19266	0.14952	0.238656	0.169208	0.732956	-0.116762	0.471218	341.511	357.314	1	0.762536
ATP2B4	0.163968	1.17818	0.139241	0.238961	0.169214	0.73313	-0.108273	0.439242	341.509	357.312	1	0.762536
HPCAL1	0.18082	1.1982	0.153552	0.238965	0.169227	0.730166	-0.118756	0.484891	341.506	357.308	1	0.762536
CD99	0.24227	1.27414	0.205845	0.239214	0.16918	0.732258	-0.162053	0.647546	341.518	357.321	1	0.762536
GART	-0.16684	0.846335	0.141758	0.23922	0.169204	0.730296	-0.446924	0.110494	341.512	357.314	1	0.762536
NTF3	-0.161929	0.850502	0.137635	0.239394	0.16921	0.733915	-0.434272	0.106944	341.51	357.313	1	0.762536
CPB2	0.182453	1.20016	0.155571	0.240877	0.169162	0.730732	-0.122181	0.489609	341.523	357.326	1	0.762536
PRDX1	0.189152	1.20822	0.161324	0.240999	0.169146	0.731691	-0.127417	0.5068	341.528	357.33	1	0.762536
MAMDC4	-0.164368	0.84843	0.140228	0.241136	0.169182	0.736399	-0.442156	0.109071	341.518	357.321	1	0.762536
PMM2	0.15815	1.17134	0.134929	0.24116	0.169171	0.734438	-0.10542	0.425185	341.521	357.323	1	0.762536
CBLIF	-0.165672	0.847324	0.141356	0.241189	0.169174	0.736966	-0.445836	0.110379	341.52	357.323	1	0.762536
SPON1	0.187514	1.20625	0.160064	0.241398	0.169149	0.733217	-0.125975	0.503366	341.527	357.329	1	0.762536
SPTLC1	-0.158911	0.853072	0.135756	0.241776	0.169166	0.737184	-0.427913	0.105918	341.522	357.325	1	0.762536
SEZ6L2	-0.177524	0.837341	0.15199	0.242809	0.169138	0.735222	-0.478368	0.119228	341.53	357.332	1	0.762536
GATA3	-0.162953	0.849631	0.139799	0.243764	0.16912	0.734438	-0.439753	0.109851	341.535	357.337	1	0.762536
TTR	-0.165641	0.84735	0.142148	0.243907	0.169115	0.731255	-0.446982	0.111875	341.536	357.339	1	0.762536
OSM	-0.16311	0.849498	0.140055	0.244173	0.169104	0.733522	-0.440154	0.110535	341.539	357.341	1	0.762536
CCL26	-0.160547	0.851678	0.137922	0.244409	0.169102	0.734089	-0.433367	0.108764	341.539	357.342	1	0.762536
ASPSCR1	-0.165864	0.847162	0.142591	0.244744	0.169105	0.73483	-0.448552	0.112124	341.539	357.341	1	0.762536
ROBO1	-0.173661	0.840582	0.149347	0.24491	0.169097	0.737533	-0.469665	0.11774	341.541	357.343	1	0.762536
DAB2	0.163773	1.17795	0.140869	0.244996	0.169099	0.73034	-0.110909	0.443153	341.54	357.343	1	0.762536
CXCL12	-0.162304	0.850183	0.139633	0.24509	0.169093	0.73762	-0.438875	0.110109	341.542	357.344	1	0.762536
PMVK	0.164233	1.17849	0.141386	0.245401	0.16909	0.736879	-0.111499	0.444618	341.543	357.345	1	0.762536
AMN	-0.158773	0.85319	0.136867	0.246025	0.169061	0.73313	-0.429474	0.108838	341.55	357.353	1	0.762536
TMSB10	-0.196175	0.821868	0.169217	0.246329	0.169096	0.734394	-0.5329	0.132318	341.541	357.343	1	0.762536
NECTIN1	-0.166027	0.847023	0.143229	0.246385	0.169064	0.733566	-0.449525	0.113434	341.55	357.352	1	0.762536
ELN	0.199504	1.2208	0.172246	0.246761	0.169027	0.730863	-0.138259	0.539103	341.56	357.362	1	0.762536
RALB	-0.156448	0.855176	0.135115	0.246911	0.169049	0.732825	-0.424062	0.107435	341.554	357.356	1	0.762536
MPHOSPH8	-0.161254	0.851076	0.139293	0.247005	0.16906	0.735397	-0.437725	0.110177	341.551	357.353	1	0.762536
MDGA1	0.178564	1.1955	0.154272	0.247084	0.169037	0.732781	-0.123123	0.483568	341.557	357.359	1	0.762536
SMS	-0.158424	0.853488	0.136889	0.247145	0.169036	0.733173	-0.429026	0.109251	341.557	357.36	1	0.762536
SIRPB1	-0.166604	0.846535	0.143978	0.247213	0.169042	0.729991	-0.451787	0.114606	341.555	357.358	1	0.762536
DNAJA4	-0.174613	0.839782	0.15091	0.247246	0.169034	0.732781	-0.473045	0.120499	341.558	357.36	1	0.762536
SORBS1	-0.162685	0.849859	0.140608	0.247268	0.169042	0.735353	-0.441129	0.111852	341.555	357.358	1	0.762536
DLGAP5	-0.163849	0.84887	0.141623	0.247298	0.169022	0.732999	-0.443295	0.113579	341.561	357.363	1	0.762536
GDNF	0.156826	1.16979	0.135585	0.247409	0.169036	0.737969	-0.108076	0.425293	341.557	357.36	1	0.762536
AK2	-0.15652	0.855115	0.135382	0.247626	0.169043	0.73823	-0.425155	0.107513	341.555	357.358	1	0.762536
COX6B1	0.162784	1.17678	0.140837	0.24775	0.169039	0.73313	-0.111867	0.441899	341.556	357.359	1	0.762536
SERPINF2	0.172633	1.18843	0.149367	0.247778	0.169023	0.730863	-0.119407	0.468048	341.56	357.363	1	0.762536
MARCO	0.188094	1.20695	0.162912	0.248264	0.169024	0.732999	-0.12977	0.51059	341.56	357.363	1	0.762536
RNF41	-0.15615	0.855431	0.135255	0.248302	0.169013	0.734917	-0.423773	0.108297	341.563	357.366	1	0.762536
NPM1	0.163039	1.17708	0.141242	0.248369	0.169013	0.733304	-0.113004	0.442495	341.563	357.366	1	0.762536
KIF20B	-0.161486	0.850878	0.139907	0.248401	0.169018	0.73422	-0.438368	0.111629	341.562	357.364	1	0.762536
PSTPIP2	-0.161091	0.851215	0.139658	0.248718	0.169017	0.736356	-0.437893	0.111326	341.562	357.365	1	0.762536
TBR1	-0.156636	0.855015	0.135801	0.248738	0.169019	0.732825	-0.425903	0.108195	341.562	357.364	1	0.762536
CINP	-0.165616	0.847372	0.143809	0.249471	0.169009	0.735179	-0.450901	0.114473	341.564	357.367	1	0.763989
DNAJA2	-0.18107	0.834377	0.157527	0.250369	0.16899	0.735833	-0.49353	0.125732	341.569	357.372	1	0.765942
CRX	0.159692	1.17315	0.139029	0.250712	0.168969	0.735484	-0.111798	0.434936	341.575	357.378	1	0.766195
CDC26	0.162317	1.17623	0.141673	0.251914	0.168944	0.729512	-0.114299	0.44269	341.582	357.384	1	0.766864
ARAF	-0.157664	0.854136	0.137676	0.252132	0.168938	0.735179	-0.430096	0.111226	341.583	357.386	1	0.766864
SIRT2	-0.1822	0.833434	0.159428	0.253106	0.168913	0.734263	-0.497435	0.129381	341.59	357.393	1	0.766864
PENK	-0.163025	0.84957	0.14267	0.253174	0.168921	0.732258	-0.445789	0.115476	341.588	357.391	1	0.766864
PDLIM7	-0.202286	0.816862	0.177237	0.253733	0.168909	0.733261	-0.553333	0.143654	341.591	357.394	1	0.766864
ITGB7	-0.157711	0.854097	0.138218	0.253857	0.168917	0.73252	-0.432052	0.111619	341.589	357.392	1	0.766864
S100A12	0.161506	1.17528	0.141664	0.25426	0.168901	0.733915	-0.114862	0.442276	341.593	357.396	1	0.766864
FSHB	-0.172518	0.841543	0.151388	0.254463	0.168907	0.731953	-0.472899	0.122226	341.592	357.394	1	0.766864
HYAL1	0.177826	1.19462	0.156058	0.254499	0.168875	0.732912	-0.127733	0.485902	341.6	357.403	1	0.766864
NCAM2	-0.178566	0.836469	0.156765	0.254673	0.168913	0.737838	-0.490118	0.126099	341.59	357.393	1	0.766864
LGMN	0.162595	1.17656	0.142784	0.254807	0.168877	0.731386	-0.116566	0.445043	341.6	357.402	1	0.766864
FUT1	0.167256	1.18206	0.14688	0.254815	0.168871	0.730994	-0.120191	0.457307	341.601	357.404	1	0.766864
PAXX	-0.173577	0.840653	0.152441	0.25485	0.168896	0.737184	-0.475984	0.123424	341.595	357.397	1	0.766864
TNXB	-0.171082	0.842753	0.150365	0.255215	0.168899	0.733958	-0.470108	0.121352	341.594	357.396	1	0.766864
THBS4	0.172326	1.18807	0.15147	0.255251	0.168869	0.73435	-0.123777	0.471863	341.602	357.405	1	0.766864
ANXA11	-0.158524	0.853403	0.139412	0.255504	0.168865	0.730776	-0.434301	0.113942	341.603	357.406	1	0.766864
WFDC12	-0.174842	0.83959	0.15377	0.255524	0.168891	0.735397	-0.48044	0.1243	341.596	357.399	1	0.766864
NDUFB7	-0.159484	0.852584	0.140335	0.255769	0.168858	0.734089	-0.436812	0.114818	341.605	357.407	1	0.766864
PILRB	-0.18554	0.830655	0.16342	0.256225	0.168857	0.734089	-0.509133	0.13347	341.605	357.408	1	0.766864
IPCEF1	0.156442	1.16934	0.137826	0.256348	0.16886	0.732214	-0.112367	0.429754	341.604	357.407	1	0.766864
RBPMS2	-0.161767	0.85064	0.142547	0.256447	0.168858	0.735833	-0.444186	0.116157	341.605	357.407	1	0.766864
CLEC6A	0.15871	1.172	0.139917	0.256664	0.16885	0.734743	-0.114357	0.435992	341.607	357.41	1	0.766864
FOS	0.154327	1.16687	0.136129	0.256929	0.168839	0.733697	-0.11159	0.423715	341.61	357.413	1	0.766879
HS6ST2	-0.165768	0.847243	0.146443	0.257651	0.168825	0.734568	-0.455604	0.12024	341.614	357.416	1	0.76761
F10	0.169121	1.18426	0.149449	0.25779	0.168828	0.732607	-0.122489	0.465317	341.613	357.415	1	0.76761
DCC	-0.168128	0.845245	0.14878	0.258456	0.168827	0.734438	-0.463492	0.121454	341.613	357.416	1	0.76761
KYAT1	-0.166472	0.846646	0.147411	0.258768	0.168798	0.733261	-0.457969	0.121654	341.621	357.423	1	0.76761
PON1	0.164736	1.17908	0.145973	0.259094	0.168791	0.728945	-0.120661	0.453446	341.623	357.425	1	0.76761
SCRN1	0.160228	1.17378	0.142022	0.25924	0.168811	0.734176	-0.116255	0.442234	341.617	357.42	1	0.76761
CHCHD6	0.165596	1.1801	0.146808	0.259328	0.16877	0.730907	-0.122171	0.454944	341.628	357.431	1	0.76761
USP25	0.159608	1.17305	0.141539	0.259462	0.168783	0.732956	-0.117084	0.439395	341.625	357.428	1	0.76761
FCN2	0.167713	1.1826	0.148745	0.259522	0.168787	0.731037	-0.122838	0.462115	341.624	357.426	1	0.76761
AZU1	0.16555	1.18004	0.14694	0.25989	0.168773	0.731997	-0.121776	0.455865	341.628	357.43	1	0.767929
PIK3IP1	-0.17451	0.839869	0.155058	0.2604	0.16879	0.735789	-0.482481	0.127227	341.623	357.426	1	0.768215
FGF23	-0.161186	0.851134	0.143252	0.260509	0.168778	0.734481	-0.44529	0.11811	341.626	357.429	1	0.768215
PMS1	-0.15907	0.852937	0.141673	0.261525	0.168737	0.734743	-0.438844	0.118136	341.637	357.44	1	0.76853
PRSS2	0.174559	1.19072	0.155551	0.261778	0.168738	0.730907	-0.12949	0.48223	341.637	357.44	1	0.76853
TF	-0.159532	0.852543	0.142171	0.261813	0.168747	0.732389	-0.441211	0.117891	341.635	357.437	1	0.76853
ITGAL	0.159311	1.1727	0.142063	0.262112	0.168734	0.73143	-0.118213	0.440318	341.638	357.441	1	0.76853
SNAP25	0.167753	1.18264	0.149612	0.262181	0.168717	0.733871	-0.125345	0.462894	341.643	357.445	1	0.76853
OGA	0.155229	1.16793	0.138443	0.262183	0.168734	0.733784	-0.115171	0.429144	341.638	357.441	1	0.76853
NPC2	-0.174259	0.840079	0.155576	0.262676	0.168714	0.734786	-0.481356	0.130122	341.643	357.446	1	0.768545
CNTF	0.153843	1.16631	0.137396	0.26284	0.168724	0.733566	-0.114415	0.425957	341.641	357.443	1	0.768545
RBFOX3	-0.175925	0.83868	0.157161	0.262971	0.168721	0.735833	-0.487101	0.130888	341.642	357.444	1	0.768545
PDCL2	-0.159234	0.852797	0.142368	0.263368	0.168703	0.738099	-0.440606	0.119204	341.646	357.449	1	0.768763
AMFR	-0.153324	0.857852	0.137142	0.263568	0.168715	0.73592	-0.425238	0.114163	341.643	357.446	1	0.768763
F11R	-0.192846	0.824609	0.172712	0.264175	0.168728	0.734568	-0.53662	0.14238	341.64	357.442	1	0.769769
TOP2B	0.157998	1.17116	0.141661	0.26471	0.168685	0.733217	-0.118631	0.438454	341.651	357.454	1	0.769875
GORASP2	0.154834	1.16746	0.138894	0.264953	0.168674	0.728814	-0.116682	0.429351	341.654	357.457	1	0.769875
CACYBP	-0.165842	0.84718	0.148783	0.264996	0.168677	0.735092	-0.460273	0.124858	341.653	357.456	1	0.769875
QDPR	-0.15892	0.853065	0.142668	0.265315	0.16869	0.736443	-0.442371	0.118886	341.65	357.453	1	0.770042
UBQLN3	-0.148081	0.862361	0.133171	0.266156	0.168653	0.733653	-0.411653	0.112199	341.66	357.462	1	0.770829
GRIK2	0.165491	1.17997	0.148922	0.266456	0.168641	0.731037	-0.125865	0.459719	341.663	357.465	1	0.770829
EPCAM	0.172248	1.18797	0.155071	0.266668	0.168628	0.731691	-0.131685	0.478192	341.666	357.469	1	0.770829
MIF	-0.180598	0.834771	0.16262	0.266761	0.168674	0.734394	-0.50395	0.13521	341.654	357.457	1	0.770829
ACYP1	-0.180679	0.834703	0.163009	0.267689	0.168637	0.737969	-0.504085	0.137087	341.664	357.467	1	0.770829
FGR	-0.150788	0.86003	0.136143	0.268046	0.168616	0.731386	-0.42006	0.115312	341.67	357.472	1	0.770829
PLA2G4A	-0.157018	0.854689	0.141802	0.268164	0.168622	0.735048	-0.438134	0.119757	341.668	357.471	1	0.770829
BEX3	0.155803	1.1686	0.140739	0.26828	0.168616	0.72354	-0.119028	0.434353	341.67	357.472	1	0.770829
PNLIP	0.161264	1.175	0.145754	0.268548	0.16861	0.730253	-0.123437	0.449714	341.671	357.474	1	0.770829
SNX9	-0.184164	0.831799	0.166586	0.268932	0.168626	0.735048	-0.515993	0.139952	341.667	357.47	1	0.770829
GUSB	0.161327	1.17507	0.14603	0.269267	0.168598	0.734133	-0.123806	0.450483	341.674	357.477	1	0.770829
HRAS	-0.153539	0.857667	0.139008	0.269362	0.1686	0.733784	-0.428992	0.117699	341.674	357.477	1	0.770829
ACRV1	0.151751	1.16387	0.137411	0.269437	0.168595	0.736704	-0.116488	0.423786	341.675	357.478	1	0.770829
MRPL24	0.154279	1.16682	0.139794	0.269761	0.168596	0.735833	-0.118249	0.43142	341.675	357.478	1	0.770829
GALNT2	-0.173195	0.840973	0.156951	0.269812	0.168592	0.737663	-0.484157	0.132939	341.676	357.479	1	0.770829
OTUD7B	0.152939	1.16525	0.138637	0.269957	0.168591	0.731081	-0.117441	0.427917	341.676	357.479	1	0.770829
DCBLD2	-0.172352	0.841683	0.156378	0.270399	0.168582	0.734699	-0.482294	0.132648	341.679	357.482	1	0.770829
SBSN	0.171208	1.18674	0.15539	0.270551	0.16854	0.728596	-0.134113	0.476765	341.69	357.493	1	0.770829
TNFSF11	0.152473	1.16471	0.138634	0.27141	0.16857	0.731604	-0.117567	0.427737	341.682	357.485	1	0.770829
RAC3	-0.151141	0.859727	0.13744	0.271469	0.168556	0.735135	-0.42336	0.11725	341.686	357.488	1	0.770829
HJV	-0.152119	0.858886	0.13838	0.271643	0.168544	0.733261	-0.425592	0.118545	341.689	357.492	1	0.770829
CXCL6	0.156861	1.16983	0.142715	0.271714	0.168553	0.734656	-0.121701	0.439566	341.687	357.489	1	0.770829
CTSE	0.165161	1.17958	0.15027	0.271726	0.168546	0.729119	-0.128499	0.462353	341.688	357.491	1	0.770829
MET	-0.168382	0.845031	0.153247	0.271872	0.168558	0.736094	-0.472265	0.130215	341.685	357.488	1	0.770829
AK1	0.153059	1.16539	0.139506	0.272575	0.168542	0.731473	-0.118944	0.429491	341.69	357.492	1	0.771604
DSC2	-0.187368	0.829139	0.17081	0.27267	0.168559	0.735092	-0.526956	0.14441	341.685	357.488	1	0.771604
CHM	0.154034	1.16653	0.140563	0.273153	0.168519	0.730122	-0.120671	0.431974	341.696	357.498	1	0.771779
MNDA	-0.160193	0.85198	0.146256	0.273391	0.16852	0.735702	-0.449874	0.125383	341.696	357.498	1	0.771779
ATXN2L	-0.15004	0.860674	0.137227	0.27423	0.168495	0.732171	-0.421244	0.118365	341.702	357.505	1	0.771779
MPI	-0.151537	0.859386	0.138754	0.274775	0.168494	0.733479	-0.42637	0.119372	341.702	357.505	1	0.771779
CST7	0.174542	1.1907	0.159834	0.274823	0.168483	0.732738	-0.138169	0.49033	341.705	357.508	1	0.771779
JAM3	-0.168137	0.845238	0.154037	0.275037	0.1685	0.733479	-0.473695	0.131906	341.701	357.503	1	0.771779
FCAR	-0.16551	0.847461	0.151639	0.275065	0.168487	0.730384	-0.46559	0.130606	341.704	357.507	1	0.771779
AMDHD2	-0.164613	0.848222	0.150906	0.275348	0.168503	0.731779	-0.464512	0.128826	341.7	357.503	1	0.771779
KLK7	-0.160121	0.852041	0.146814	0.275434	0.168484	0.73531	-0.451095	0.126424	341.705	357.508	1	0.771779
DNPEP	0.178366	1.19526	0.163625	0.275673	0.168458	0.735004	-0.142316	0.501092	341.712	357.515	1	0.771779
CWC15	0.151648	1.16375	0.139136	0.275743	0.168472	0.731255	-0.120225	0.42689	341.708	357.511	1	0.771779
AKR7L	0.153743	1.16619	0.141098	0.275879	0.168456	0.73252	-0.122705	0.432124	341.713	357.515	1	0.771779
CLEC10A	0.15024	1.16211	0.138292	0.277303	0.168446	0.733435	-0.119832	0.42405	341.715	357.518	1	0.773111
NCR3LG1	-0.166708	0.846447	0.153451	0.277305	0.168447	0.735658	-0.470527	0.132844	341.715	357.518	1	0.773111
PLXNA4	-0.159453	0.85261	0.146842	0.277532	0.168446	0.733653	-0.450353	0.127084	341.715	357.518	1	0.773111
PRR5	-0.148239	0.862225	0.136535	0.277602	0.168439	0.732868	-0.418323	0.118472	341.717	357.52	1	0.773111
BRSK2	0.163451	1.17757	0.150678	0.278024	0.168414	0.72864	-0.131919	0.460681	341.724	357.526	1	0.773111
NPPC	-0.14902	0.861552	0.137535	0.278583	0.168408	0.730558	-0.420594	0.120378	341.725	357.528	1	0.773111
SHH	0.147854	1.15934	0.136466	0.278609	0.168418	0.734394	-0.118895	0.417861	341.723	357.525	1	0.773111
FGFR2	-0.165505	0.847465	0.15278	0.278679	0.168425	0.734961	-0.46808	0.132554	341.721	357.524	1	0.773111
SERPINH1	-0.147211	0.863112	0.135904	0.278719	0.168416	0.73374	-0.415991	0.118387	341.723	357.526	1	0.773111
CD79B	-0.184491	0.831528	0.171244	0.281322	0.168411	0.73592	-0.526029	0.147215	341.725	357.527	1	0.779549
BSND	-0.151885	0.859087	0.141091	0.281703	0.168361	0.735092	-0.431081	0.123982	341.738	357.541	1	0.779549
RRAS	0.145882	1.15706	0.135574	0.281913	0.16836	0.730253	-0.118953	0.414196	341.738	357.541	1	0.779549
DNLZ	-0.148315	0.86216	0.137888	0.2821	0.168361	0.732956	-0.421441	0.120801	341.738	357.541	1	0.779549
CNDP1	-0.156863	0.854821	0.146166	0.283189	0.16836	0.732476	-0.447648	0.127404	341.738	357.541	1	0.781602
TEX101	-0.148454	0.86204	0.138417	0.28349	0.168335	0.734656	-0.422511	0.121729	341.745	357.548	1	0.781602
TGFA	-0.156605	0.855042	0.146103	0.283773	0.168336	0.736574	-0.446159	0.128214	341.745	357.547	1	0.781602
APOL1	0.16061	1.17423	0.15006	0.28448	0.16831	0.729425	-0.1328	0.457298	341.752	357.554	1	0.781602
LRRC38	-0.150666	0.860135	0.14079	0.284554	0.168325	0.732214	-0.429964	0.123669	341.748	357.55	1	0.781602
PIKFYVE	0.146375	1.15763	0.136789	0.284585	0.168322	0.736007	-0.120324	0.417683	341.749	357.551	1	0.781602
GLIPR1	-0.148214	0.862247	0.138541	0.284702	0.168311	0.732607	-0.422515	0.122377	341.752	357.554	1	0.781602
IZUMO1	-0.150049	0.860665	0.140636	0.286	0.168282	0.737053	-0.428057	0.124959	341.759	357.562	1	0.783638
PKD2	-0.152064	0.858933	0.142592	0.28623	0.168283	0.73265	-0.434188	0.126472	341.759	357.562	1	0.783638
SPINK1	0.182674	1.20042	0.171331	0.286331	0.168265	0.731343	-0.153118	0.520495	341.764	357.566	1	0.783638
PHLDB2	-0.145389	0.864686	0.136412	0.286508	0.168275	0.735092	-0.415183	0.12124	341.761	357.564	1	0.783638
CRYZL1	-0.154564	0.856789	0.14517	0.287006	0.168266	0.731604	-0.441749	0.129215	341.763	357.566	1	0.783766
HMCN2	0.160346	1.17392	0.150712	0.287366	0.168258	0.730907	-0.134379	0.458358	341.766	357.568	1	0.783766
SNCG	-0.154654	0.856712	0.145407	0.287512	0.168256	0.734089	-0.442249	0.129649	341.766	357.569	1	0.783766
TNFRSF17	0.166153	1.18075	0.156471	0.28829	0.16824	0.728422	-0.139964	0.475344	341.771	357.573	1	0.783766
PEAR1	0.166809	1.18153	0.157248	0.288779	0.168238	0.731779	-0.140361	0.477952	341.771	357.574	1	0.783766
NEO1	0.152968	1.16529	0.144223	0.288854	0.168234	0.731037	-0.128885	0.438152	341.772	357.575	1	0.783766
ENO1	0.171463	1.18704	0.16168	0.288913	0.168201	0.730122	-0.146771	0.489175	341.781	357.583	1	0.783766
DUSP29	-0.147584	0.86279	0.139213	0.289085	0.168229	0.730732	-0.422824	0.124604	341.774	357.576	1	0.783766
DAPP1	-0.146501	0.863725	0.138203	0.289125	0.168236	0.731909	-0.420381	0.123293	341.772	357.574	1	0.783766
LHB	-0.146588	0.86365	0.138312	0.289219	0.168233	0.728684	-0.420681	0.123506	341.772	357.575	1	0.783766
DMP1	0.153953	1.16644	0.145416	0.289735	0.168227	0.732825	-0.129782	0.442145	341.774	357.577	1	0.784444
TNFRSF6B	-0.177619	0.837262	0.167877	0.290042	0.168234	0.730907	-0.510932	0.148968	341.772	357.575	1	0.784552
TRAF3	-0.146486	0.863738	0.138638	0.29069	0.168202	0.733043	-0.420603	0.124481	341.781	357.583	1	0.785325
LGALS1	0.17136	1.18692	0.16232	0.29111	0.168187	0.729686	-0.146428	0.491765	341.785	357.587	1	0.785325
FZD8	-0.145164	0.864881	0.137511	0.291128	0.168202	0.731125	-0.417633	0.123162	341.781	357.583	1	0.785325
NME1	-0.147376	0.862969	0.139752	0.291629	0.168182	0.729425	-0.423493	0.125981	341.786	357.589	1	0.785819
CA5A	0.147223	1.15861	0.139711	0.291988	0.168185	0.733086	-0.125542	0.423877	341.785	357.588	1	0.785819
MELTF	-0.159449	0.852613	0.151428	0.292353	0.168186	0.733609	-0.459664	0.135685	341.785	357.588	1	0.785819
TRIM24	-0.143858	0.86601	0.136639	0.292416	0.168168	0.732084	-0.413795	0.123455	341.79	357.592	1	0.785819
RNF4	-0.144615	0.865355	0.137423	0.292646	0.16817	0.730253	-0.416431	0.123822	341.789	357.592	1	0.785819
INSL5	-0.145594	0.864509	0.138469	0.293049	0.16817	0.733348	-0.419897	0.124525	341.789	357.592	1	0.786184
JMJD1C	0.145886	1.15706	0.138845	0.293391	0.168164	0.733435	-0.124979	0.420898	341.791	357.594	1	0.786384
IFNGR1	-0.160745	0.851509	0.153232	0.294165	0.16815	0.735484	-0.464218	0.13821	341.795	357.597	1	0.787192
PKD1	-0.168301	0.8451	0.160455	0.294227	0.168166	0.735135	-0.487377	0.14355	341.79	357.593	1	0.787192
IL10	-0.145711	0.864408	0.139115	0.29491	0.168137	0.732607	-0.421136	0.125671	341.798	357.601	1	0.787857
VSTM2L	-0.142374	0.867296	0.135958	0.295011	0.16813	0.733827	-0.411508	0.123256	341.8	357.603	1	0.787857
SERPINA9	-0.155197	0.856246	0.148399	0.295648	0.168124	0.735658	-0.449155	0.134375	341.802	357.604	1	0.788842
TAGLN3	0.148522	1.16012	0.142321	0.296684	0.168097	0.734568	-0.129767	0.429747	341.809	357.611	1	0.789335
RNF43	0.151355	1.16341	0.145056	0.296751	0.168085	0.730078	-0.132998	0.437257	341.812	357.615	1	0.789335
KRT5	0.140448	1.15079	0.134803	0.29747	0.168098	0.731909	-0.1223	0.407829	341.809	357.611	1	0.789335
HAVCR2	-0.174896	0.839545	0.167907	0.297587	0.168119	0.736269	-0.509295	0.150642	341.803	357.606	1	0.789335
NPDC1	-0.153941	0.857323	0.147818	0.29768	0.168096	0.731866	-0.447068	0.134076	341.809	357.612	1	0.789335
EGLN1	-0.157647	0.854151	0.151377	0.297683	0.168094	0.731473	-0.457723	0.137398	341.81	357.612	1	0.789335
PGM2	0.146568	1.15785	0.140895	0.298217	0.168089	0.731604	-0.127845	0.426208	341.811	357.614	1	0.789335
LY75	0.152032	1.1642	0.146247	0.298544	0.168078	0.730558	-0.133094	0.4418	341.814	357.616	1	0.789335
DTX3	-0.167862	0.84547	0.161561	0.298804	0.168075	0.732912	-0.488184	0.147016	341.815	357.617	1	0.789335
NCAN	0.144104	1.155	0.138722	0.298897	0.168065	0.730384	-0.126804	0.418502	341.817	357.62	1	0.789335
ARHGAP30	-0.143862	0.866007	0.138521	0.29901	0.168059	0.731822	-0.4176	0.126948	341.819	357.622	1	0.789335
BTN1A1	0.151192	1.16322	0.145595	0.299067	0.168053	0.732214	-0.13375	0.438643	341.821	357.623	1	0.789335
SIRT1	-0.14216	0.867482	0.137033	0.299541	0.168055	0.728596	-0.413397	0.125476	341.82	357.623	1	0.789335
SCRIB	-0.143513	0.866309	0.138366	0.299644	0.168048	0.730078	-0.416969	0.12702	341.822	357.625	1	0.789335
FGF19	0.157546	1.17063	0.15203	0.300069	0.168037	0.731909	-0.139971	0.457729	341.825	357.628	1	0.789335
FASLG	-0.151812	0.859149	0.146513	0.300124	0.168036	0.733915	-0.441369	0.134951	341.825	357.628	1	0.789335
CLEC4A	-0.144335	0.865598	0.139485	0.300774	0.168032	0.730253	-0.42027	0.128192	341.826	357.629	1	0.790339
MDK	0.156371	1.16926	0.151264	0.301248	0.168022	0.729119	-0.139292	0.455298	341.829	357.632	1	0.790877
LMOD1	0.166679	1.18138	0.161483	0.301988	0.168011	0.73265	-0.148855	0.485934	341.832	357.634	1	0.792112
LAT2	-0.139953	0.869399	0.135758	0.302585	0.168003	0.732781	-0.408688	0.125319	341.834	357.637	1	0.792972
APOM	0.145924	1.15711	0.141794	0.30342	0.167998	0.73143	-0.130501	0.427095	341.835	357.638	1	0.794453
SCRIB	-0.141749	0.867839	0.138106	0.304713	0.167966	0.738012	-0.414948	0.128228	341.844	357.647	1	0.797048
FGF5	-0.144936	0.865077	0.141281	0.304953	0.167957	0.732956	-0.423939	0.13153	341.847	357.649	1	0.797048
OSBPL2	-0.141023	0.86847	0.137589	0.305384	0.167948	0.736879	-0.41288	0.128379	341.849	357.651	1	0.797467
DNM1	-0.150131	0.860595	0.146657	0.305983	0.167945	0.73531	-0.440067	0.136443	341.85	357.652	1	0.798323
IDI2	0.142103	1.1527	0.139057	0.306827	0.16794	0.728291	-0.129148	0.417805	341.851	357.654	1	0.799816
C7	0.172556	1.18834	0.169019	0.307292	0.167922	0.731909	-0.157897	0.506446	341.856	357.658	1	0.800318
TNF	0.14072	1.1511	0.137996	0.307852	0.167918	0.730166	-0.128785	0.413955	341.857	357.659	1	0.80107
SERPING1	0.163456	1.17757	0.16046	0.308359	0.167894	0.730209	-0.151163	0.479862	341.863	357.666	1	0.80116
MBL2	0.143279	1.15405	0.140674	0.308432	0.167923	0.729512	-0.130541	0.422729	341.856	357.658	1	0.80116
MTSS2	0.144388	1.15533	0.141992	0.309213	0.167903	0.729425	-0.132439	0.425786	341.861	357.664	1	0.801692
SSC4D	-0.154385	0.856942	0.152119	0.310154	0.167881	0.733043	-0.455477	0.142677	341.867	357.669	1	0.801692
SELP	-0.160599	0.851634	0.158344	0.310467	0.167869	0.735179	-0.473441	0.149216	341.87	357.673	1	0.801692
PXDNL	0.145417	1.15652	0.14341	0.310583	0.167866	0.73313	-0.13526	0.428641	341.871	357.674	1	0.801692
UFD1	-0.143475	0.866343	0.141557	0.310798	0.167876	0.733958	-0.423951	0.132614	341.868	357.671	1	0.801692
PLAT	0.15208	1.16425	0.150228	0.311384	0.167856	0.731168	-0.141737	0.449006	341.874	357.676	1	0.801692
LILRA2	-0.159088	0.852921	0.157173	0.311449	0.167863	0.734874	-0.470276	0.147655	341.872	357.674	1	0.801692
REG3G	-0.140267	0.869126	0.138607	0.31155	0.16786	0.732738	-0.414658	0.130324	341.872	357.675	1	0.801692
CRYBB2	0.147322	1.15873	0.145594	0.311602	0.167883	0.730689	-0.135244	0.43739	341.866	357.669	1	0.801692
GRHPR	-0.139569	0.869733	0.137992	0.31181	0.167855	0.730122	-0.412828	0.129929	341.874	357.676	1	0.801692
SLC28A1	0.138887	1.14899	0.137423	0.312182	0.167853	0.730645	-0.129136	0.410924	341.874	357.677	1	0.801692
MAP2K6	-0.139684	0.869633	0.138297	0.312483	0.16784	0.731168	-0.413069	0.130685	341.878	357.68	1	0.801692
AIDA	0.13975	1.14999	0.138398	0.312604	0.167848	0.731953	-0.13013	0.414034	341.876	357.678	1	0.801692
TEX33	-0.140809	0.868656	0.139588	0.313096	0.167829	0.735179	-0.416721	0.132115	341.881	357.683	1	0.801692
VWC2	-0.150013	0.860697	0.148742	0.313195	0.16783	0.733391	-0.444374	0.140694	341.88	357.683	1	0.801692
MPIG6B	0.146802	1.15812	0.145606	0.313349	0.167828	0.72694	-0.137656	0.43471	341.881	357.683	1	0.801692
TMPRSS11D	-0.139344	0.869929	0.13822	0.313393	0.167827	0.731561	-0.412884	0.130853	341.881	357.684	1	0.801692
ADAMTS1	-0.150982	0.859863	0.14981	0.31354	0.167824	0.734394	-0.447205	0.141839	341.882	357.685	1	0.801692
PCBD1	-0.172952	0.841178	0.171898	0.314351	0.167829	0.732214	-0.514681	0.161477	341.881	357.683	1	0.802206
TFF2	-0.171882	0.842079	0.170858	0.314418	0.167826	0.730907	-0.51177	0.160925	341.881	357.684	1	0.802206
MTHFSD	-0.137134	0.871854	0.136464	0.314941	0.167798	0.731255	-0.406802	0.129871	341.889	357.692	1	0.802206
FMNL1	0.141544	1.15205	0.140853	0.314944	0.167807	0.73204	-0.133487	0.420619	341.887	357.689	1	0.802206
COMP	-0.201819	0.817243	0.201073	0.315518	0.167822	0.733304	-0.6023	0.188258	341.883	357.685	1	0.802206
AMY2A	-0.161898	0.850528	0.161333	0.315618	0.1678	0.732084	-0.481325	0.152614	341.888	357.691	1	0.802206
TOP1MT	0.141895	1.15246	0.141662	0.316515	0.16778	0.730471	-0.134756	0.422088	341.894	357.696	1	0.802206
TNC	0.160529	1.17413	0.160324	0.316691	0.167773	0.734786	-0.152967	0.477576	341.896	357.698	1	0.802206
STAT5B	-0.139198	0.870056	0.139037	0.316751	0.167772	0.730166	-0.41393	0.132656	341.896	357.699	1	0.802206
RPE	-0.142612	0.867091	0.142491	0.316901	0.167776	0.731561	-0.424621	0.135515	341.895	357.697	1	0.802206
FAM20A	0.157338	1.17039	0.157207	0.316906	0.167754	0.728858	-0.151366	0.466925	341.901	357.703	1	0.802206
PLG	0.152348	1.16457	0.152254	0.317012	0.167767	0.730471	-0.145423	0.453256	341.897	357.7	1	0.802206
COCH	-0.145147	0.864895	0.145312	0.317862	0.167763	0.733697	-0.433224	0.138495	341.898	357.701	1	0.802914
CD3E	-0.138437	0.870718	0.138607	0.317905	0.167754	0.72816	-0.412476	0.132596	341.901	357.703	1	0.802914
LMNB1	-0.138679	0.870507	0.138921	0.318153	0.167754	0.731168	-0.413411	0.132651	341.901	357.703	1	0.802914
ANKMY2	0.137774	1.14772	0.138136	0.31858	0.167747	0.733173	-0.132107	0.411049	341.903	357.705	1	0.802914
NMT1	-0.136084	0.872769	0.136463	0.318656	0.167751	0.730863	-0.40654	0.130246	341.902	357.704	1	0.802914
SLC9A3R2	-0.139634	0.869676	0.140318	0.319676	0.167725	0.733784	-0.416778	0.134852	341.909	357.711	1	0.804108
KIR3DL1	-0.134938	0.87377	0.135651	0.31986	0.167727	0.731735	-0.403335	0.130096	341.908	357.711	1	0.804108
SNRPB2	0.141207	1.15166	0.142063	0.320235	0.167717	0.733784	-0.13667	0.421968	341.911	357.713	1	0.804108
DBNL	-0.16435	0.848445	0.165434	0.320492	0.16775	0.73265	-0.4943	0.156084	341.902	357.704	1	0.804108
MRPL46	0.139551	1.14976	0.140472	0.320496	0.16772	0.729686	-0.13479	0.417687	341.91	357.713	1	0.804108
ALMS1	-0.136519	0.87239	0.137575	0.321039	0.167705	0.729163	-0.408197	0.132552	341.914	357.717	1	0.804108
DDA1	0.140483	1.15083	0.14157	0.321042	0.167715	0.730689	-0.135708	0.420969	341.911	357.714	1	0.804108
PGLYRP1	0.163497	1.17762	0.164963	0.321631	0.167691	0.732214	-0.159621	0.489123	341.918	357.72	1	0.804898
CD160	-0.150329	0.860425	0.152175	0.323217	0.167681	0.732084	-0.451943	0.146599	341.92	357.723	1	0.806848
PTS	-0.145621	0.864486	0.147492	0.32349	0.167673	0.733958	-0.437486	0.142452	341.923	357.725	1	0.806848
ITGBL1	0.160147	1.17368	0.162293	0.323752	0.167657	0.729817	-0.157826	0.480181	341.927	357.729	1	0.806848
CD302	-0.143236	0.86655	0.145302	0.324241	0.167661	0.732999	-0.430771	0.140608	341.926	357.728	1	0.806848
LAMB1	0.141193	1.15165	0.143294	0.324459	0.167666	0.730689	-0.13815	0.425577	341.924	357.727	1	0.806848
TNFSF8	-0.166502	0.846621	0.168985	0.324474	0.167679	0.736225	-0.502641	0.161649	341.921	357.724	1	0.806848
LCAT	0.14995	1.16178	0.152248	0.32467	0.167646	0.731604	-0.14819	0.45043	341.93	357.732	1	0.806848
CD226	0.137817	1.14777	0.139944	0.324722	0.16766	0.734263	-0.135095	0.41522	341.926	357.728	1	0.806848
CRHR1	-0.136276	0.872601	0.138424	0.324878	0.16765	0.736966	-0.40997	0.134258	341.929	357.731	1	0.806848
NFYA	0.135026	1.14457	0.137289	0.325354	0.167645	0.734045	-0.133194	0.406846	341.93	357.733	1	0.807078
CD93	-0.165794	0.847221	0.168689	0.325687	0.167655	0.734874	-0.500937	0.162272	341.927	357.73	1	0.807078
FOXO1	-0.134939	0.87377	0.137325	0.325793	0.167639	0.730209	-0.406857	0.133241	341.932	357.734	1	0.807078
PARK7	-0.151313	0.859579	0.154424	0.327157	0.167628	0.733043	-0.457693	0.149503	341.935	357.737	1	0.809733
HIF1A	-0.134748	0.873936	0.137714	0.327845	0.167607	0.729773	-0.407292	0.134269	341.94	357.743	1	0.809733
LGALS4	0.163454	1.17757	0.167168	0.328181	0.167594	0.73034	-0.163807	0.493339	341.944	357.746	1	0.809733
USP47	0.137228	1.14709	0.140351	0.328198	0.167606	0.732999	-0.136636	0.415208	341.941	357.743	1	0.809733
SIGLEC6	-0.150343	0.860413	0.153777	0.32824	0.167612	0.730732	-0.455445	0.149166	341.939	357.742	1	0.809733
GRPEL1	0.134809	1.14432	0.138062	0.328847	0.167597	0.728771	-0.134556	0.408468	341.943	357.745	1	0.809808
ATG16L1	0.133362	1.14266	0.136597	0.328907	0.167583	0.725065	-0.134091	0.402943	341.947	357.749	1	0.809808
CD33	0.131341	1.14036	0.134609	0.329202	0.167599	0.731735	-0.130709	0.398453	341.942	357.745	1	0.809808
NUB1	-0.137323	0.871689	0.140818	0.329473	0.167573	0.733609	-0.415168	0.138495	341.949	357.752	1	0.809808
IFIT3	-0.138957	0.870265	0.142564	0.32971	0.167578	0.729686	-0.420916	0.13969	341.948	357.751	1	0.809808
CYP24A1	0.13122	1.14022	0.134702	0.329984	0.167576	0.730253	-0.131922	0.397935	341.949	357.751	1	0.809808
DDX25	-0.132585	0.875828	0.136164	0.330197	0.167567	0.734002	-0.401521	0.133803	341.951	357.754	1	0.809808
CD300LF	-0.14856	0.861948	0.152789	0.330889	0.167553	0.733522	-0.450224	0.150718	341.955	357.757	1	0.810437
CCL20	-0.13362	0.874923	0.137568	0.331398	0.167552	0.731343	-0.405545	0.135317	341.955	357.758	1	0.810437
RBP7	0.133662	1.14301	0.137756	0.331904	0.16755	0.731212	-0.135282	0.40644	341.956	357.758	1	0.810437
PMCH	0.139682	1.14991	0.144005	0.332055	0.167537	0.730078	-0.142233	0.423833	341.959	357.762	1	0.810437
VSIG2	0.133037	1.14229	0.137222	0.332293	0.16754	0.730209	-0.13512	0.404413	341.958	357.761	1	0.810437
RELT	-0.156404	0.855213	0.161363	0.332411	0.167553	0.734002	-0.476749	0.157611	341.955	357.757	1	0.810437
MYLPF	-0.135072	0.873653	0.139486	0.332867	0.167525	0.733871	-0.410479	0.13807	341.962	357.765	1	0.810437
MST1	0.142719	1.15341	0.147442	0.33306	0.167538	0.729032	-0.144698	0.434989	341.959	357.761	1	0.810437
LYPLA2	0.134951	1.14448	0.13945	0.333176	0.167532	0.729599	-0.137169	0.411062	341.96	357.763	1	0.810437
SERPIND1	0.148786	1.16042	0.153786	0.333301	0.167519	0.728684	-0.152288	0.452406	341.964	357.766	1	0.810437
SEMA7A	-0.13825	0.870881	0.142962	0.333523	0.167526	0.733391	-0.421446	0.140856	341.962	357.764	1	0.810437
PLA2G1B	0.144474	1.15543	0.14947	0.333758	0.167525	0.732694	-0.147191	0.440784	341.962	357.765	1	0.810437
KIR3DL2	0.139964	1.15023	0.145046	0.334565	0.167506	0.731386	-0.143497	0.426587	341.967	357.77	1	0.811727
LTA4H	-0.133798	0.874767	0.138879	0.335342	0.1675	0.728771	-0.408789	0.137314	341.969	357.772	1	0.812942
PTH	0.133249	1.14253	0.138578	0.336276	0.167486	0.731909	-0.137281	0.407601	341.973	357.775	1	0.813928
A1BG	0.144852	1.15587	0.150652	0.336302	0.167472	0.729773	-0.150534	0.442233	341.976	357.779	1	0.813928
SEPTIN7	0.13509	1.14464	0.140636	0.336771	0.167475	0.729991	-0.139764	0.413135	341.976	357.778	1	0.814393
IL1R1	0.16314	1.1772	0.170028	0.337314	0.167444	0.729076	-0.17147	0.497097	341.984	357.787	1	0.815037
PON2	0.133553	1.14288	0.13933	0.337794	0.167458	0.734961	-0.138986	0.408899	341.98	357.783	1	0.815527
INPP1	-0.139722	0.8696	0.145889	0.338202	0.167454	0.733566	-0.428169	0.145509	341.981	357.784	1	0.815843
ISM2	0.14813	1.15966	0.154831	0.338709	0.167431	0.729904	-0.155981	0.452824	341.987	357.79	1	0.816043
ARID4B	-0.133074	0.8754	0.139211	0.339116	0.167443	0.733304	-0.408419	0.138906	341.984	357.787	1	0.816043
BCL2L15	0.130182	1.13904	0.136187	0.339117	0.167443	0.735004	-0.135917	0.399568	341.984	357.787	1	0.816043
NOTCH3	-0.151503	0.859415	0.158645	0.339588	0.167448	0.733304	-0.466352	0.157378	341.983	357.786	1	0.816169
GLP1R	-0.131068	0.877158	0.137308	0.339806	0.167435	0.730645	-0.402889	0.137055	341.986	357.789	1	0.816169
SLC1A4	-0.139862	0.869478	0.146581	0.340001	0.167433	0.734656	-0.430224	0.146284	341.987	357.789	1	0.816169
TPRKB	-0.132912	0.875542	0.139415	0.340409	0.167424	0.736094	-0.408748	0.139505	341.989	357.792	1	0.816481
PLXDC2	0.139443	1.14963	0.146547	0.341337	0.167407	0.727855	-0.147295	0.429104	341.994	357.796	1	0.818043
ACOT13	-0.134067	0.874531	0.140989	0.341652	0.167406	0.734133	-0.412947	0.141524	341.994	357.797	1	0.818129
IGHMBP2	-0.131384	0.876881	0.138352	0.342296	0.167396	0.735527	-0.40489	0.139067	341.997	357.799	1	0.818411
CDC25A	-0.12995	0.878139	0.136869	0.342393	0.16739	0.731953	-0.400231	0.138021	341.998	357.801	1	0.818411
PAIP2B	0.136567	1.14633	0.144072	0.343177	0.167379	0.729337	-0.145461	0.4211	342.001	357.804	1	0.818411
NUDT2	0.13546	1.14506	0.142913	0.343206	0.167379	0.731691	-0.144294	0.417775	342.001	357.804	1	0.818411
PCBP2	-0.129796	0.878275	0.136991	0.343394	0.167381	0.732868	-0.400642	0.137913	342.001	357.803	1	0.818411
SLMAP	0.136715	1.1465	0.144307	0.343438	0.167381	0.731299	-0.145302	0.421972	342.001	357.803	1	0.818411
LCN2	0.160676	1.1743	0.169744	0.343855	0.167358	0.732084	-0.172893	0.494726	342.007	357.81	1	0.818694
CCL28	0.142152	1.15275	0.150255	0.344113	0.167374	0.73374	-0.151205	0.439474	342.003	357.805	1	0.818694
ERMAP	-0.146955	0.863333	0.155616	0.344996	0.167365	0.732825	-0.45535	0.156646	342.005	357.808	1	0.819253
KLK6	0.144947	1.15598	0.153606	0.34536	0.167361	0.733609	-0.154635	0.449322	342.006	357.809	1	0.819253
NBN	0.1341	1.14351	0.142119	0.345386	0.167358	0.730078	-0.14335	0.415543	342.007	357.81	1	0.819253
RAB44	-0.131484	0.876793	0.139374	0.34548	0.167353	0.735571	-0.406965	0.140826	342.008	357.811	1	0.819253
SPRR3	0.132015	1.14113	0.14003	0.345802	0.167354	0.733871	-0.141103	0.409422	342.008	357.81	1	0.819253
CORO1A	0.128394	1.137	0.136542	0.34705	0.167337	0.729032	-0.137981	0.398972	342.013	357.815	1	0.819253
PRTN3	0.144359	1.1553	0.153559	0.347172	0.167318	0.729948	-0.156728	0.446795	342.018	357.82	1	0.819253
CNST	0.1333	1.14259	0.141806	0.347206	0.167326	0.729904	-0.144114	0.413634	342.016	357.818	1	0.819253
POF1B	0.128539	1.13717	0.136745	0.347221	0.167331	0.728553	-0.138501	0.399346	342.014	357.817	1	0.819253
HBQ1	0.129757	1.13855	0.138055	0.347271	0.167331	0.731125	-0.139784	0.403049	342.014	357.817	1	0.819253
TNFRSF1B	-0.174723	0.839689	0.186059	0.347691	0.167356	0.734394	-0.546493	0.185005	342.007	357.81	1	0.819253
ARHGAP45	0.127774	1.1363	0.136109	0.347853	0.167316	0.73143	-0.138543	0.396605	342.018	357.821	1	0.819253
LILRA6	0.140986	1.15141	0.150403	0.348561	0.167319	0.726635	-0.152106	0.439246	342.017	357.82	1	0.819253
CLTA	-0.127057	0.880683	0.135773	0.349373	0.167295	0.73422	-0.39532	0.138626	342.024	357.826	1	0.819253
DDHD2	-0.130515	0.877644	0.139495	0.349469	0.1673	0.732563	-0.406575	0.141924	342.023	357.825	1	0.819253
AKT3	-0.134007	0.874584	0.143463	0.350259	0.16729	0.729163	-0.418053	0.146171	342.025	357.828	1	0.819253
SFTPA2	0.128411	1.13702	0.13749	0.350319	0.167284	0.73313	-0.140509	0.400353	342.027	357.829	1	0.819253
MYOM3	-0.146203	0.863983	0.156644	0.350641	0.167277	0.730122	-0.455508	0.160423	342.029	357.831	1	0.819253
AXIN1	0.127716	1.13623	0.136839	0.350651	0.167281	0.73701	-0.139751	0.398136	342.028	357.83	1	0.819253
CDCP1	0.146135	1.15735	0.15672	0.3511	0.167273	0.729948	-0.160408	0.455977	342.03	357.832	1	0.819253
TET2	-0.128029	0.879828	0.137398	0.351434	0.167271	0.729555	-0.399685	0.140459	342.03	357.833	1	0.819253
NRGN	-0.135122	0.87361	0.145053	0.351579	0.167272	0.733043	-0.422167	0.148104	342.03	357.833	1	0.819253
CEACAM5	-0.131263	0.876987	0.140943	0.351687	0.167267	0.733915	-0.410193	0.144277	342.031	357.834	1	0.819253
ST13	-0.133559	0.874976	0.143467	0.351885	0.167264	0.734525	-0.417372	0.146964	342.032	357.835	1	0.819253
GIP	-0.126282	0.881366	0.135741	0.352206	0.167259	0.732956	-0.394659	0.139131	342.033	357.836	1	0.819253
LAMP1	0.13879	1.14888	0.14919	0.352224	0.167258	0.732084	-0.153016	0.433559	342.034	357.836	1	0.819253
ASRGL1	-0.137801	0.871272	0.148265	0.352671	0.167258	0.731953	-0.431503	0.151627	342.034	357.836	1	0.819253
BRME1	0.127171	1.13561	0.136948	0.353092	0.167252	0.737228	-0.140185	0.398236	342.035	357.838	1	0.819253
DARS1	0.128855	1.13752	0.138784	0.353174	0.16725	0.73143	-0.142226	0.403605	342.036	357.839	1	0.819253
MRPS16	0.130212	1.13907	0.140257	0.353211	0.167243	0.731779	-0.144275	0.407241	342.038	357.84	1	0.819253
PALLD	0.130834	1.13978	0.140961	0.353325	0.167247	0.731517	-0.144563	0.409801	342.037	357.839	1	0.819253
TPPP2	-0.125361	0.882178	0.135092	0.353423	0.167242	0.730253	-0.392352	0.138859	342.038	357.841	1	0.819253
RFC4	0.133876	1.14325	0.144301	0.353534	0.167245	0.731125	-0.147923	0.419475	342.037	357.84	1	0.819253
TNFRSF19	0.149904	1.16172	0.161792	0.354174	0.167231	0.729468	-0.16656	0.469335	342.041	357.844	1	0.820091
EDN1	-0.151944	0.859036	0.16415	0.354632	0.16724	0.731604	-0.477692	0.16759	342.039	357.841	1	0.820505
VWA5A	-0.129695	0.878363	0.140633	0.35641	0.167207	0.731255	-0.407946	0.144802	342.047	357.85	1	0.823972
LMOD2	0.127121	1.13555	0.137988	0.356923	0.1672	0.730602	-0.142379	0.40022	342.049	357.852	1	0.824508
CELA2A	-0.129754	0.878312	0.141115	0.357842	0.167187	0.733479	-0.409139	0.145987	342.053	357.855	1	0.825581
PADI2	0.128087	1.13665	0.139334	0.357948	0.167185	0.730122	-0.144157	0.403885	342.053	357.856	1	0.825581
ADAMTS15	0.137927	1.14789	0.150414	0.359152	0.167169	0.729773	-0.155898	0.43538	342.058	357.86	1	0.82722
GP6	0.131543	1.14059	0.143557	0.359504	0.16717	0.731866	-0.148409	0.416124	342.057	357.86	1	0.82722
KLK11	0.126963	1.13537	0.138563	0.35952	0.167161	0.732171	-0.144007	0.400843	342.06	357.862	1	0.82722
VMO1	0.130676	1.1396	0.142695	0.359787	0.167172	0.731779	-0.147268	0.414426	342.057	357.859	1	0.82722
APEX1	0.133832	1.1432	0.146225	0.360064	0.167155	0.732389	-0.15208	0.422839	342.061	357.864	1	0.82722
EXOSC10	-0.127377	0.880402	0.139275	0.360417	0.167149	0.730471	-0.402382	0.145002	342.063	357.866	1	0.827384
ECE1	0.128954	1.13764	0.141667	0.362684	0.167126	0.731866	-0.147629	0.409606	342.069	357.872	1	0.830007
HEPH	-0.14048	0.868941	0.154342	0.362723	0.167133	0.734656	-0.447015	0.160036	342.067	357.87	1	0.830007
MMP12	-0.167743	0.845571	0.184426	0.363063	0.167128	0.733609	-0.534053	0.191377	342.069	357.871	1	0.830007
PAK4	-0.130174	0.877943	0.143181	0.363267	0.167118	0.732781	-0.413766	0.149394	342.071	357.874	1	0.830007
BTC	-0.123878	0.883487	0.13626	0.363282	0.16711	0.730558	-0.39308	0.142866	342.073	357.876	1	0.830007
MYO9B	-0.123719	0.883628	0.136391	0.364357	0.167097	0.728204	-0.393208	0.143213	342.077	357.88	1	0.830007
SCRIB	-0.129533	0.878505	0.142808	0.364384	0.167092	0.735745	-0.411172	0.15035	342.078	357.881	1	0.830007
ITGA2	0.12295	1.13083	0.13556	0.364421	0.167096	0.728248	-0.142272	0.390726	342.077	357.88	1	0.830007
SMPDL3A	0.130176	1.13903	0.14356	0.364529	0.167093	0.732868	-0.150887	0.413471	342.078	357.881	1	0.830007
CYB5R2	-0.126457	0.881212	0.139508	0.364695	0.167096	0.728422	-0.402402	0.146155	342.077	357.88	1	0.830007
PSME1	-0.12985	0.878227	0.143298	0.364855	0.167098	0.732956	-0.413764	0.149865	342.077	357.879	1	0.830007
VEGFB	-0.145515	0.864577	0.160615	0.364944	0.167106	0.73374	-0.464565	0.166939	342.074	357.877	1	0.830007
TTN	0.125648	1.13388	0.138844	0.365488	0.167086	0.733435	-0.145667	0.400175	342.08	357.882	1	0.830046
UGDH	0.124915	1.13305	0.138111	0.365752	0.167082	0.732127	-0.145026	0.398024	342.081	357.883	1	0.830046
STX6	-0.128302	0.879588	0.141871	0.365807	0.167081	0.73374	-0.408752	0.148978	342.081	357.884	1	0.830046
CFH	0.146455	1.15772	0.162381	0.367099	0.167055	0.728989	-0.172131	0.466427	342.088	357.891	1	0.83215
IMPA1	-0.129306	0.878705	0.143427	0.3673	0.167059	0.731648	-0.412549	0.151418	342.087	357.89	1	0.83215
CLPS	0.145397	1.1565	0.161406	0.367687	0.167046	0.729861	-0.171262	0.463052	342.09	357.893	1	0.832386
MB	0.152709	1.16499	0.169751	0.368329	0.167024	0.728117	-0.18221	0.485526	342.097	357.899	1	0.832916
DBI	-0.149282	0.861326	0.165996	0.368487	0.16706	0.734612	-0.478861	0.173626	342.087	357.889	1	0.832916
MSTN	0.125821	1.13408	0.139997	0.368791	0.167042	0.731648	-0.147957	0.402547	342.092	357.894	1	0.832922
GABARAP	0.133988	1.14338	0.149167	0.369055	0.167036	0.732738	-0.157964	0.428458	342.093	357.896	1	0.832922
GDF2	-0.122914	0.88434	0.137012	0.369663	0.16703	0.730907	-0.393652	0.145139	342.095	357.897	1	0.833654
UMOD	0.121956	1.1297	0.136089	0.370171	0.167033	0.730035	-0.143381	0.391819	342.094	357.897	1	0.834161
SULT2A1	0.118342	1.12563	0.132499	0.371775	0.167006	0.734917	-0.140666	0.380536	342.101	357.904	1	0.835989
CUZD1	-0.120576	0.886409	0.135103	0.372137	0.167	0.731125	-0.387749	0.143731	342.103	357.906	1	0.835989
OSTN	-0.124861	0.88262	0.139913	0.372169	0.167	0.731648	-0.401422	0.148747	342.103	357.906	1	0.835989
TNFSF14	-0.129387	0.878634	0.145014	0.372265	0.167002	0.733479	-0.416741	0.15391	342.102	357.905	1	0.835989
CXCL5	0.135672	1.14531	0.152206	0.372731	0.166984	0.729119	-0.16286	0.435456	342.107	357.91	1	0.835989
ING1	-0.12319	0.884096	0.138276	0.372984	0.16699	0.732432	-0.396682	0.147189	342.105	357.908	1	0.835989
EIF2AK3	0.121654	1.12936	0.136786	0.373799	0.166978	0.730296	-0.145962	0.391925	342.109	357.911	1	0.835989
CPLX2	-0.130925	0.877283	0.147269	0.373991	0.166974	0.732825	-0.421745	0.157395	342.11	357.912	1	0.835989
IL5	-0.120617	0.886373	0.135778	0.374356	0.166973	0.728248	-0.389099	0.144837	342.11	357.913	1	0.835989
SLC44A4	0.124411	1.13248	0.14006	0.374396	0.166974	0.730689	-0.149368	0.40167	342.11	357.912	1	0.835989
CLIP2	-0.123431	0.883883	0.138965	0.374423	0.166975	0.730296	-0.398602	0.147964	342.109	357.912	1	0.835989
C1QA	0.145314	1.1564	0.163649	0.374562	0.166965	0.733609	-0.175318	0.468114	342.112	357.915	1	0.835989
TDRKH	-0.121687	0.885425	0.1372	0.375117	0.166963	0.730078	-0.392954	0.14658	342.113	357.915	1	0.835989
ICAM2	-0.147788	0.862614	0.166644	0.37516	0.166975	0.734176	-0.478763	0.176551	342.109	357.912	1	0.835989
REXO2	-0.12393	0.883442	0.139786	0.375309	0.166961	0.730296	-0.40034	0.149417	342.113	357.916	1	0.835989
TARM1	0.124389	1.13246	0.140421	0.375713	0.166958	0.730776	-0.149957	0.402149	342.114	357.917	1	0.835989
BIRC2	-0.123007	0.884257	0.138909	0.375873	0.166955	0.729599	-0.397817	0.148593	342.115	357.918	1	0.835989
OMP	-0.1351	0.873628	0.152636	0.376095	0.16696	0.730907	-0.437697	0.162358	342.114	357.916	1	0.835989
CPOX	0.122086	1.12985	0.138069	0.376568	0.166946	0.732258	-0.147831	0.395137	342.117	357.92	1	0.836016
FDX1	-0.124172	0.883228	0.14046	0.376676	0.166943	0.730296	-0.40174	0.150592	342.118	357.921	1	0.836016
PODXL2	-0.127407	0.880375	0.144474	0.377846	0.166927	0.732127	-0.412694	0.155374	342.122	357.925	1	0.837982
ATP6AP2	0.119025	1.1264	0.1353	0.379015	0.166914	0.732214	-0.145772	0.386586	342.126	357.928	1	0.838955
MYL6B	0.1187	1.12603	0.135069	0.379503	0.166916	0.728553	-0.144793	0.38648	342.125	357.928	1	0.838955
IL2RA	-0.134163	0.874448	0.152745	0.379757	0.166905	0.732258	-0.436009	0.164691	342.128	357.931	1	0.838955
TOR1AIP1	-0.122941	0.884315	0.139994	0.379841	0.166907	0.733958	-0.399921	0.150619	342.128	357.93	1	0.838955
CRIP2	0.145695	1.15684	0.166033	0.380212	0.166903	0.731212	-0.178735	0.474181	342.129	357.931	1	0.838955
CEACAM6	0.133905	1.14328	0.152602	0.380225	0.166897	0.730645	-0.164946	0.435106	342.131	357.933	1	0.838955
VASH1	-0.123431	0.883882	0.140682	0.380281	0.1669	0.733173	-0.401419	0.151661	342.13	357.932	1	0.838955
BANK1	-0.123316	0.883984	0.140657	0.380641	0.166895	0.733173	-0.401314	0.151765	342.131	357.933	1	0.839121
CXCL13	0.129588	1.13836	0.148254	0.382064	0.166882	0.732084	-0.159904	0.423216	342.134	357.937	1	0.841627
TREML1	-0.11971	0.887178	0.137172	0.382827	0.166872	0.733827	-0.391153	0.148176	342.137	357.94	1	0.842331
GAST	-0.119456	0.887403	0.136936	0.383018	0.166865	0.72973	-0.39002	0.148596	342.139	357.942	1	0.842331
BCR	-0.118576	0.888184	0.135991	0.383242	0.166867	0.731255	-0.387783	0.147086	342.138	357.941	1	0.842331
CTSV	0.127009	1.13543	0.14589	0.383983	0.166858	0.729512	-0.15799	0.415738	342.141	357.943	1	0.842734
ARSA	0.122062	1.12982	0.140255	0.384142	0.166854	0.730471	-0.152275	0.399589	342.142	357.945	1	0.842734
NTF4	-0.119472	0.887389	0.137449	0.384733	0.166845	0.730863	-0.3911	0.149434	342.144	357.947	1	0.842734
YOD1	0.121493	1.12918	0.139776	0.384739	0.166847	0.730384	-0.151734	0.397725	342.144	357.946	1	0.842734
PTTG1	0.122058	1.12982	0.140462	0.384857	0.166844	0.731037	-0.152666	0.399554	342.145	357.947	1	0.842734
ENPP2	-0.121228	0.885832	0.139608	0.385206	0.166843	0.734917	-0.397359	0.151499	342.145	357.947	1	0.842871
TFRC	-0.123963	0.883413	0.143209	0.386703	0.166823	0.731822	-0.407291	0.156138	342.15	357.953	1	0.843803
ITGAV	-0.12224	0.884936	0.141331	0.387085	0.166816	0.735353	-0.401485	0.154383	342.152	357.955	1	0.843803
CIT	0.125329	1.13352	0.144946	0.387227	0.166819	0.730776	-0.157865	0.411986	342.151	357.954	1	0.843803
SCRG1	0.131998	1.14111	0.152661	0.387233	0.166809	0.729773	-0.167449	0.432762	342.154	357.957	1	0.843803
MANSC4	0.120586	1.12816	0.139496	0.387343	0.166817	0.733697	-0.152014	0.396484	342.152	357.954	1	0.843803
PDE4D	0.120006	1.1275	0.138963	0.387818	0.166805	0.731343	-0.152283	0.394107	342.155	357.958	1	0.843803
HMMR	0.124967	1.13311	0.144798	0.388111	0.166809	0.729076	-0.157793	0.411382	342.154	357.957	1	0.843803
CD8A	-0.126273	0.881374	0.146399	0.388399	0.166809	0.731343	-0.416414	0.159302	342.154	357.957	1	0.843803
DNAJB14	0.130003	1.13883	0.150735	0.388433	0.166796	0.729512	-0.165478	0.427117	342.157	357.96	1	0.843803
PGLYRP4	-0.1176	0.889051	0.136373	0.388499	0.166801	0.728291	-0.386999	0.149192	342.156	357.959	1	0.843803
CD101	-0.118771	0.888011	0.137832	0.388847	0.166799	0.731473	-0.39124	0.150597	342.157	357.959	1	0.843936
SDHB	0.119087	1.12647	0.138312	0.389235	0.166793	0.729643	-0.151387	0.39244	342.158	357.961	1	0.844156
C9orf40	-0.117072	0.889521	0.136108	0.38971	0.166785	0.731517	-0.385727	0.149262	342.16	357.963	1	0.844564
CLEC7A	-0.134147	0.874462	0.156265	0.39064	0.166767	0.732476	-0.442333	0.172724	342.165	357.968	1	0.845955
MMP3	-0.134792	0.873898	0.157245	0.391328	0.166777	0.732956	-0.446714	0.171572	342.162	357.965	1	0.846037
CTSO	0.133075	1.14234	0.155305	0.391519	0.166764	0.728378	-0.170911	0.439793	342.166	357.969	1	0.846037
CABP2	0.119035	1.12641	0.139002	0.391803	0.166767	0.729425	-0.152409	0.394426	342.165	357.968	1	0.846037
EDDM3B	0.118636	1.12596	0.138789	0.392666	0.166751	0.729512	-0.152948	0.392648	342.17	357.972	1	0.846037
DEFB118	-0.120963	0.886067	0.141596	0.39295	0.166746	0.731386	-0.40033	0.156288	342.171	357.973	1	0.846037
EHBP1	0.125342	1.13354	0.146836	0.393317	0.166743	0.730602	-0.162099	0.415224	342.172	357.974	1	0.846037
C8B	0.130453	1.13934	0.152833	0.393346	0.166744	0.730166	-0.168566	0.432389	342.171	357.974	1	0.846037
CA2	0.114983	1.12185	0.134804	0.39368	0.166742	0.73095	-0.148491	0.381508	342.172	357.974	1	0.846037
NDUFA5	-0.116404	0.890115	0.136486	0.393733	0.166737	0.730732	-0.385828	0.150926	342.173	357.976	1	0.846037
PPP1R14D	-0.119904	0.887006	0.140596	0.393756	0.166733	0.72925	-0.397046	0.155957	342.174	357.977	1	0.846037
CD164	0.127495	1.13598	0.149523	0.39384	0.166733	0.730994	-0.165663	0.422351	342.174	357.977	1	0.846037
TNFRSF21	-0.118255	0.888469	0.138813	0.394268	0.166734	0.731866	-0.392525	0.15328	342.174	357.977	1	0.84634
IL1RAP	0.130204	1.13906	0.153119	0.395134	0.166719	0.728814	-0.169888	0.432225	342.178	357.981	1	0.847581
YAP1	0.138064	1.14805	0.162702	0.396121	0.166707	0.729904	-0.180899	0.458518	342.181	357.984	1	0.848336
PLSCR3	0.130369	1.13925	0.15368	0.396262	0.166711	0.730732	-0.170221	0.434233	342.18	357.983	1	0.848336
NECAP2	-0.120724	0.886278	0.142337	0.396351	0.166709	0.73483	-0.401846	0.157796	342.181	357.983	1	0.848336
CMC1	0.120795	1.12839	0.142755	0.397458	0.166695	0.728335	-0.158751	0.402497	342.185	357.987	1	0.849119
SH3GLB2	-0.115387	0.891021	0.136426	0.39767	0.166698	0.734133	-0.385451	0.151231	342.184	357.986	1	0.849119
LPL	-0.121599	0.885503	0.143815	0.397818	0.166698	0.730602	-0.406269	0.15905	342.184	357.986	1	0.849119
UXS1	-0.117794	0.888879	0.139386	0.398059	0.166694	0.729948	-0.393911	0.154557	342.185	357.987	1	0.849119
NAMPT	0.118192	1.12546	0.139891	0.398176	0.166692	0.733391	-0.155077	0.395086	342.185	357.988	1	0.849119
FABP9	-0.114469	0.89184	0.135563	0.398448	0.166686	0.731648	-0.382316	0.150758	342.187	357.99	1	0.849119
LDLRAP1	-0.118827	0.887962	0.141143	0.399849	0.166668	0.731909	-0.397553	0.157596	342.192	357.994	1	0.851488
PPIB	0.128921	1.1376	0.153304	0.400376	0.166661	0.729643	-0.171389	0.431505	342.194	357.996	1	0.851765
APOH	0.124919	1.13306	0.148603	0.400558	0.166667	0.731343	-0.165207	0.419149	342.192	357.995	1	0.851765
IL31	-0.114643	0.891684	0.136468	0.400866	0.16666	0.731255	-0.384639	0.152193	342.194	357.996	1	0.851775
EVPL	-0.116782	0.889779	0.139096	0.401142	0.166651	0.731561	-0.390929	0.155856	342.196	357.999	1	0.851775
PLB1	-0.11337	0.892821	0.135542	0.40292	0.166636	0.732345	-0.381279	0.151822	342.2	358.003	1	0.854933
NFU1	-0.116403	0.890117	0.139397	0.403693	0.166628	0.729294	-0.391966	0.156121	342.202	358.005	1	0.855167
METAP2	-0.125536	0.882024	0.150542	0.404342	0.166615	0.731909	-0.422529	0.169594	342.206	358.008	1	0.855167
CENPF	-0.116346	0.890167	0.139536	0.404391	0.166619	0.729686	-0.391978	0.156608	342.205	358.007	1	0.855167
BCL2	-0.132405	0.875986	0.158811	0.404435	0.166621	0.732825	-0.446534	0.177863	342.204	358.007	1	0.855167
STXBP1	-0.117243	0.889369	0.140737	0.404806	0.166619	0.729773	-0.395959	0.15754	342.205	358.007	1	0.855167
PITHD1	0.116687	1.12377	0.140161	0.405116	0.166612	0.729861	-0.157409	0.393672	342.207	358.009	1	0.855167
INSL4	0.120719	1.12831	0.145052	0.405269	0.166608	0.730558	-0.16321	0.4069	342.208	358.011	1	0.855167
CRELD2	-0.1194	0.887453	0.143518	0.405436	0.166609	0.734089	-0.403015	0.161184	342.208	358.01	1	0.855167
NUCB2	0.125092	1.13325	0.150502	0.40588	0.166601	0.729643	-0.169505	0.422198	342.21	358.012	1	0.855167
ADAMTSL2	-0.123646	0.883693	0.148829	0.406092	0.166606	0.734699	-0.418351	0.166782	342.208	358.011	1	0.855167
BMP4	0.119474	1.1269	0.144038	0.406843	0.166589	0.729512	-0.162681	0.403543	342.213	358.016	1	0.855167
FABP5	0.136615	1.14639	0.164755	0.406988	0.166578	0.730035	-0.187402	0.459899	342.216	358.018	1	0.855167
CRELD1	-0.119786	0.88711	0.144476	0.407043	0.166591	0.730471	-0.405331	0.162749	342.213	358.015	1	0.855167
LRP11	-0.125949	0.88166	0.152018	0.407379	0.166589	0.73265	-0.426637	0.170973	342.213	358.015	1	0.855167
TGM2	-0.137237	0.871764	0.165687	0.407507	0.166593	0.73095	-0.465853	0.185641	342.212	358.014	1	0.855167
IL18BP	-0.139229	0.870028	0.168155	0.407679	0.16659	0.73313	-0.472544	0.18861	342.213	358.015	1	0.855167
BCAM	-0.134717	0.873963	0.16288	0.408186	0.166588	0.732345	-0.457998	0.182274	342.213	358.016	1	0.855621
DAG1	0.129712	1.1385	0.15726	0.409468	0.166562	0.728248	-0.17811	0.440198	342.22	358.023	1	0.856215
KIT	-0.119577	0.887296	0.145052	0.409726	0.166562	0.731125	-0.406317	0.163968	342.22	358.023	1	0.856215
TGFBR3	0.13172	1.14079	0.159784	0.409733	0.166554	0.729163	-0.18181	0.446456	342.222	358.025	1	0.856215
CA11	-0.119221	0.887612	0.144755	0.410163	0.166559	0.730471	-0.405673	0.163609	342.221	358.024	1	0.856215
LILRB4	0.118291	1.12557	0.143637	0.4102	0.166554	0.731735	-0.162933	0.402064	342.222	358.025	1	0.856215
GALNT3	-0.113998	0.89226	0.138445	0.410274	0.166554	0.733827	-0.387417	0.15699	342.222	358.025	1	0.856215
CD164L2	-0.116675	0.889875	0.141767	0.410506	0.166557	0.731997	-0.397347	0.160064	342.222	358.024	1	0.856215
APRT	-0.116653	0.889894	0.14204	0.411493	0.166545	0.72973	-0.397673	0.160811	342.225	358.027	1	0.857173
ADM	-0.129978	0.878115	0.158284	0.411548	0.166538	0.731561	-0.44233	0.180018	342.227	358.029	1	0.857173
SART1	-0.115024	0.891345	0.140362	0.412512	0.166534	0.732258	-0.392993	0.159159	342.228	358.03	1	0.858572
ESPL1	0.114696	1.12153	0.140074	0.412885	0.166524	0.730732	-0.159645	0.39115	342.23	358.033	1	0.858743
AFAP1	0.112195	1.11873	0.137107	0.413185	0.166527	0.731299	-0.155508	0.383701	342.229	358.032	1	0.858759
F12	0.120383	1.12793	0.147321	0.413845	0.166516	0.729861	-0.1678	0.411419	342.232	358.035	1	0.859524
IL9	-0.112286	0.893789	0.137695	0.414806	0.166504	0.729337	-0.384035	0.157313	342.236	358.038	1	0.859625
SH2D1A	0.112245	1.11879	0.137652	0.414826	0.166508	0.731953	-0.156759	0.384525	342.235	358.037	1	0.859625
MECR	0.112344	1.1189	0.137779	0.414848	0.166505	0.729207	-0.157169	0.384566	342.235	358.038	1	0.859625
UBE2Z	0.114528	1.12134	0.140734	0.415765	0.166497	0.729948	-0.160605	0.392933	342.238	358.04	1	0.859625
MTDH	0.117888	1.12512	0.144957	0.416069	0.166494	0.729991	-0.165442	0.40456	342.238	358.041	1	0.859625
SIGLEC7	-0.129401	0.878622	0.159211	0.416352	0.166502	0.731386	-0.445822	0.180079	342.236	358.039	1	0.859625
ITPR1	0.111104	1.11751	0.136726	0.416446	0.16649	0.729991	-0.156111	0.38158	342.239	358.042	1	0.859625
TMED1	-0.115531	0.890893	0.142189	0.416492	0.166484	0.728814	-0.395845	0.163081	342.241	358.044	1	0.859625
TSPAN7	0.112173	1.11871	0.138064	0.416522	0.166486	0.730384	-0.158131	0.384678	342.241	358.043	1	0.859625
DYNC1H1	-0.112472	0.893622	0.138693	0.417396	0.166478	0.733479	-0.386302	0.158862	342.243	358.045	1	0.859931
HMOX2	-0.113965	0.892289	0.140674	0.417862	0.166475	0.731561	-0.392196	0.160965	342.243	358.046	1	0.859931
BRK1	-0.11267	0.893445	0.139133	0.418054	0.166469	0.731691	-0.387324	0.159791	342.245	358.048	1	0.859931
OPTC	0.115763	1.12273	0.143018	0.418269	0.166472	0.731604	-0.163576	0.398755	342.244	358.047	1	0.859931
PTPRM	0.109454	1.11567	0.135269	0.418424	0.166468	0.728814	-0.155123	0.376892	342.245	358.048	1	0.859931
LILRA3	0.110466	1.1168	0.136592	0.41867	0.166468	0.726635	-0.156339	0.380765	342.245	358.048	1	0.859931
LARP1	0.116512	1.12357	0.144083	0.418716	0.166464	0.727724	-0.16537	0.401152	342.246	358.049	1	0.859931
MEP1A	0.112779	1.11938	0.139614	0.419214	0.16646	0.727463	-0.160253	0.388617	342.248	358.05	1	0.860353
NFKB2	-0.112792	0.893337	0.139964	0.420321	0.166447	0.730602	-0.389123	0.160996	342.251	358.054	1	0.861403
SAT1	-0.112687	0.89343	0.139896	0.420529	0.166445	0.730907	-0.38916	0.161048	342.251	358.054	1	0.861403
NFATC3	-0.113977	0.892278	0.141521	0.420604	0.166442	0.728596	-0.393231	0.163137	342.252	358.055	1	0.861403
OGT	0.114502	1.12132	0.142454	0.421523	0.166434	0.729555	-0.164284	0.395748	342.254	358.057	1	0.862539
C5	0.123499	1.13145	0.153728	0.421768	0.166429	0.728684	-0.177726	0.426933	342.256	358.058	1	0.862539
SNAP23	-0.110592	0.895304	0.13781	0.422267	0.16643	0.730471	-0.38344	0.158758	342.256	358.058	1	0.862539
PSRC1	-0.1128	0.893329	0.140669	0.422621	0.166425	0.729817	-0.391143	0.162214	342.257	358.059	1	0.862539
FOLH1	0.109985	1.11626	0.137195	0.422745	0.166423	0.730166	-0.158313	0.38104	342.257	358.06	1	0.862539
CDAN1	-0.110274	0.895589	0.137644	0.423042	0.166419	0.735092	-0.382251	0.159035	342.258	358.061	1	0.862539
CLUL1	0.121259	1.12892	0.151557	0.423661	0.166412	0.729991	-0.175387	0.420542	342.26	358.063	1	0.862539
CD48	-0.127698	0.880119	0.159699	0.423932	0.166414	0.73082	-0.443815	0.184056	342.26	358.062	1	0.862539
VSIG10L	0.110784	1.11715	0.138549	0.423944	0.166409	0.728727	-0.160352	0.384378	342.261	358.064	1	0.862539
PGLYRP2	0.122606	1.13044	0.153443	0.424272	0.166401	0.727855	-0.178458	0.42495	342.263	358.066	1	0.862539
KRT14	0.11516	1.12205	0.144158	0.424382	0.166402	0.729076	-0.167304	0.399642	342.263	358.066	1	0.862539
SPACA5	0.127409	1.13588	0.159996	0.425843	0.166384	0.730035	-0.186569	0.442276	342.268	358.071	1	0.864387
SYAP1	-0.109501	0.896281	0.137518	0.425879	0.16639	0.728335	-0.381235	0.159562	342.266	358.069	1	0.864387
KDM3A	0.109697	1.11594	0.137882	0.42627	0.166384	0.727724	-0.16029	0.38206	342.268	358.07	1	0.864585
HCG22	0.110777	1.11715	0.139445	0.426953	0.166374	0.72925	-0.1627	0.385626	342.271	358.073	1	0.865373
DENR	0.109313	1.11551	0.1378	0.427619	0.16637	0.728684	-0.160529	0.381179	342.272	358.074	1	0.866126
RBP1	-0.115605	0.890827	0.146122	0.428852	0.166361	0.732084	-0.404567	0.170055	342.274	358.077	1	0.867608
NOP56	-0.109294	0.896467	0.138246	0.429191	0.166353	0.728858	-0.382006	0.161581	342.276	358.079	1	0.867608
RPS10	0.108683	1.11481	0.137486	0.429234	0.166354	0.731517	-0.160434	0.380162	342.276	358.078	1	0.867608
EBAG9	-0.116389	0.890129	0.147566	0.430273	0.166345	0.730078	-0.407968	0.172319	342.278	358.081	1	0.86911
IFNL1	0.111626	1.1181	0.141892	0.431457	0.166333	0.729817	-0.166006	0.392077	342.282	358.084	1	0.870818
MYL4	0.107832	1.11386	0.137178	0.431827	0.16633	0.727071	-0.160417	0.378956	342.282	358.085	1	0.870818
KAZN	0.108708	1.11484	0.138347	0.432006	0.166331	0.73082	-0.161392	0.382646	342.282	358.084	1	0.870818
SCT	-0.111199	0.894761	0.141643	0.432417	0.166322	0.734307	-0.390861	0.166192	342.285	358.087	1	0.870946
DDX4	0.108745	1.11488	0.138623	0.432766	0.166322	0.732912	-0.162131	0.383002	342.284	358.087	1	0.870946
ATXN3	-0.11485	0.8915	0.146492	0.433041	0.166315	0.731037	-0.404447	0.172267	342.286	358.089	1	0.870946
SSC5D	0.122006	1.12976	0.15583	0.433662	0.166304	0.730253	-0.184121	0.428878	342.289	358.092	1	0.870946
CTRL	0.115503	1.12244	0.14764	0.434024	0.166308	0.727507	-0.173138	0.40712	342.288	358.091	1	0.870946
PIGR	0.128555	1.13718	0.164403	0.434245	0.166292	0.728945	-0.195404	0.451071	342.293	358.095	1	0.870946
CEACAM16	0.114452	1.12126	0.146548	0.434812	0.166295	0.727376	-0.172812	0.403241	342.292	358.094	1	0.870946
DEFB4A	0.106034	1.11186	0.136042	0.435732	0.166289	0.730732	-0.160393	0.374728	342.293	358.096	1	0.870946
VGF	0.111984	1.1185	0.143697	0.435797	0.166289	0.72864	-0.169262	0.395729	342.293	358.096	1	0.870946
PSME2	0.111913	1.11842	0.143651	0.435943	0.166289	0.732171	-0.169044	0.395858	342.293	358.096	1	0.870946
NCS1	-0.118427	0.888317	0.152089	0.436177	0.166284	0.731953	-0.418688	0.179305	342.295	358.097	1	0.870946
SNCA	-0.108297	0.897361	0.139141	0.436378	0.166281	0.732127	-0.382694	0.164236	342.295	358.098	1	0.870946
CD40LG	-0.110874	0.895051	0.142518	0.436588	0.166283	0.733217	-0.392464	0.167716	342.295	358.098	1	0.870946
IGFBP7	-0.116668	0.88988	0.149991	0.436666	0.166284	0.730078	-0.413426	0.17615	342.295	358.097	1	0.870946
HCLS1	-0.105299	0.900055	0.135509	0.437121	0.166275	0.727289	-0.372856	0.159937	342.297	358.099	1	0.870946
ARNTL	0.104732	1.11041	0.134921	0.437606	0.166268	0.728814	-0.159737	0.370721	342.299	358.101	1	0.870946
RNASET2	0.124452	1.13253	0.160365	0.437717	0.166267	0.729468	-0.189937	0.440785	342.299	358.102	1	0.870946
TPPP3	0.107736	1.11375	0.138888	0.437926	0.166267	0.729337	-0.164162	0.382014	342.299	358.102	1	0.870946
CLASP1	0.106235	1.11208	0.137155	0.438599	0.166264	0.72864	-0.161801	0.377488	342.3	358.103	1	0.870946
AIF1	0.110368	1.11669	0.142525	0.438707	0.166259	0.727114	-0.168763	0.391592	342.301	358.104	1	0.870946
KLK13	0.113793	1.12052	0.146983	0.438816	0.166258	0.732302	-0.173971	0.403904	342.301	358.104	1	0.870946
CASQ2	0.106998	1.11293	0.138269	0.439026	0.166261	0.730558	-0.163093	0.380793	342.301	358.103	1	0.870946
RNF149	-0.123742	0.883608	0.16002	0.439349	0.166262	0.731343	-0.441256	0.187968	342.3	358.103	1	0.870946
ALPP	-0.108733	0.89697	0.140624	0.439395	0.166253	0.730427	-0.386422	0.166504	342.303	358.105	1	0.870946
IGSF3	-0.116272	0.890233	0.150398	0.439468	0.166254	0.730907	-0.413516	0.177908	342.303	358.105	1	0.870946
PPP1R9B	-0.110918	0.895012	0.143636	0.439984	0.166251	0.730689	-0.394858	0.169607	342.304	358.106	1	0.871382
SELPLG	-0.10811	0.897529	0.140574	0.441856	0.166231	0.729512	-0.386427	0.167045	342.309	358.111	1	0.873985
COPB2	0.108035	1.11409	0.140519	0.441994	0.166227	0.729076	-0.167088	0.385547	342.31	358.112	1	0.873985
STX7	-0.109268	0.89649	0.142184	0.44219	0.166226	0.728204	-0.390061	0.169111	342.31	358.113	1	0.873985
SAA4	0.111052	1.11745	0.145118	0.444121	0.166204	0.730035	-0.173535	0.397326	342.316	358.118	1	0.877143
MAPKAPK2	-0.103368	0.901795	0.135155	0.444383	0.166207	0.731037	-0.370656	0.160947	342.315	358.118	1	0.877143
LYPD8	-0.108634	0.897059	0.142157	0.444758	0.166201	0.72755	-0.389342	0.169661	342.317	358.119	1	0.877294
VCAM1	0.128324	1.13692	0.168075	0.44517	0.166191	0.729468	-0.201772	0.459003	342.319	358.122	1	0.877518
FOXO3	-0.107148	0.898393	0.140848	0.446816	0.166182	0.728248	-0.385369	0.168508	342.322	358.125	1	0.879077
CREBZF	0.106484	1.11236	0.139977	0.446821	0.166186	0.727201	-0.166837	0.383598	342.321	358.124	1	0.879077
BLNK	0.102863	1.10834	0.135304	0.447117	0.166179	0.731909	-0.162016	0.370175	342.323	358.125	1	0.879077
CAT	-0.115074	0.8913	0.15138	0.447155	0.166182	0.731212	-0.414401	0.180525	342.322	358.125	1	0.879077
CD300LG	0.111296	1.11773	0.146547	0.447582	0.166173	0.727637	-0.175744	0.400607	342.324	358.127	1	0.879329
PNLIPRP1	0.106619	1.11251	0.140506	0.447959	0.166172	0.728553	-0.168251	0.384292	342.325	358.127	1	0.879425
GMPR	-0.101551	0.903435	0.13397	0.448442	0.166169	0.731212	-0.366494	0.160191	342.325	358.128	1	0.879425
TLR4	-0.103176	0.901968	0.136139	0.448528	0.166165	0.727463	-0.372063	0.163273	342.326	358.129	1	0.879425
VASP	0.106134	1.11197	0.140265	0.449249	0.166163	0.727812	-0.167706	0.383872	342.327	358.13	1	0.880253
CRHBP	0.117821	1.12504	0.155943	0.449928	0.16615	0.728858	-0.187645	0.425489	342.33	358.133	1	0.880997
ERP29	-0.10229	0.902768	0.135585	0.450591	0.166144	0.728814	-0.369905	0.163315	342.332	358.135	1	0.881708
FYB1	-0.0983361	0.906344	0.130742	0.451966	0.166134	0.730514	-0.356786	0.157431	342.335	358.137	1	0.883812
ANGPT2	-0.112249	0.893822	0.149379	0.452389	0.166126	0.731561	-0.406756	0.180668	342.337	358.14	1	0.884051
IL12A	-0.102893	0.902223	0.13721	0.453317	0.166117	0.731517	-0.373474	0.166187	342.339	358.142	1	0.884113
TRIM5	-0.104115	0.901122	0.138847	0.453344	0.166118	0.725981	-0.37805	0.167893	342.339	358.142	1	0.884113
AGR3	-0.105943	0.899476	0.141349	0.453549	0.166119	0.729294	-0.385152	0.170608	342.339	358.141	1	0.884113
TMEM25	0.116315	1.12335	0.155273	0.453796	0.166112	0.729599	-0.188311	0.422213	342.341	358.143	1	0.884113
PSG1	-0.105069	0.900263	0.140372	0.454156	0.166111	0.729337	-0.382071	0.169841	342.341	358.143	1	0.884113
VAMP8	0.102937	1.10842	0.137544	0.454223	0.166114	0.732302	-0.165867	0.374977	342.34	358.143	1	0.884113
CES3	0.104479	1.11013	0.139932	0.455281	0.166104	0.729991	-0.169053	0.381233	342.343	358.145	1	0.885586
TPSD1	0.1011	1.10639	0.13602	0.457316	0.166081	0.731168	-0.165387	0.369332	342.349	358.151	1	0.887764
LATS1	0.10237	1.10779	0.13777	0.457452	0.166079	0.729337	-0.167765	0.373949	342.35	358.152	1	0.887764
CEP152	0.10504	1.11076	0.141392	0.457541	0.16608	0.727158	-0.171787	0.38409	342.349	358.152	1	0.887764
UPK3A	0.100414	1.10563	0.135194	0.457639	0.166079	0.731168	-0.164297	0.367239	342.349	358.152	1	0.887764
IDO1	0.103262	1.10878	0.139111	0.457909	0.166077	0.730427	-0.169175	0.377956	342.35	358.153	1	0.887764
ABHD14B	-0.104593	0.900691	0.141041	0.458344	0.166073	0.730427	-0.383061	0.171515	342.351	358.154	1	0.888023
IL4	-0.104483	0.90079	0.141124	0.459078	0.166068	0.729991	-0.3833	0.171442	342.352	358.155	1	0.888382
TXNDC5	-0.120895	0.886127	0.163369	0.459292	0.16607	0.732214	-0.444463	0.197898	342.352	358.155	1	0.888382
SPON2	-0.113859	0.892384	0.15391	0.459435	0.166065	0.732432	-0.418112	0.187097	342.353	358.156	1	0.888382
SLC12A2	0.101583	1.10692	0.137431	0.459815	0.16606	0.72864	-0.167472	0.372879	342.355	358.157	1	0.888532
MMP10	0.122712	1.13056	0.166297	0.460572	0.166052	0.729381	-0.203028	0.450696	342.357	358.159	1	0.888982
COL1A1	-0.115571	0.890858	0.156656	0.460675	0.166056	0.731343	-0.425579	0.190404	342.356	358.158	1	0.888982
LRG1	0.113598	1.1203	0.154174	0.461232	0.166043	0.728553	-0.189041	0.41724	342.359	358.162	1	0.888982
SIAE	0.100176	1.10537	0.136213	0.462076	0.166044	0.729991	-0.1657	0.369972	342.359	358.161	1	0.888982
DAPK2	0.101191	1.10649	0.137765	0.462632	0.166036	0.729425	-0.168119	0.37342	342.361	358.164	1	0.888982
KLK4	0.119283	1.12669	0.162431	0.462726	0.166031	0.729468	-0.199291	0.439337	342.362	358.165	1	0.888982
TNR	-0.108468	0.897208	0.147704	0.462729	0.166035	0.730558	-0.400399	0.180385	342.361	358.164	1	0.888982
SHISA5	0.107831	1.11386	0.147019	0.463284	0.166024	0.727027	-0.180817	0.397213	342.364	358.167	1	0.888982
ITGB1BP1	0.100843	1.1061	0.137648	0.463793	0.166024	0.728727	-0.168752	0.372863	342.364	358.167	1	0.888982
NUDC	0.11111	1.11752	0.151743	0.464029	0.166026	0.728509	-0.185113	0.411638	342.364	358.166	1	0.888982
GPR37	0.112252	1.11879	0.153365	0.464213	0.166018	0.729294	-0.188314	0.414713	342.366	358.168	1	0.888982
SERPINA12	0.105038	1.11075	0.143526	0.464267	0.166018	0.732738	-0.176194	0.388173	342.366	358.168	1	0.888982
APOA1	0.110086	1.11637	0.150433	0.464295	0.166018	0.726548	-0.1847	0.406924	342.366	358.168	1	0.888982
GOPC	-0.101725	0.903278	0.139013	0.46431	0.166019	0.729337	-0.375967	0.170461	342.366	358.168	1	0.888982
FABP4	0.111406	1.11785	0.152369	0.464681	0.166011	0.72864	-0.187946	0.41124	342.368	358.17	1	0.888982
ERN1	-0.103337	0.901823	0.141396	0.464881	0.166013	0.731299	-0.382369	0.173569	342.367	358.17	1	0.888982
SNX18	-0.101517	0.903466	0.139049	0.465342	0.166012	0.733522	-0.376406	0.170223	342.367	358.17	1	0.889288
PAPPA	0.104927	1.11063	0.14403	0.466303	0.166001	0.726112	-0.177101	0.38934	342.37	358.173	1	0.890545
SDC4	0.124528	1.13261	0.171155	0.466874	0.165994	0.728422	-0.211358	0.462028	342.372	358.175	1	0.891057
CTSL	-0.109777	0.896034	0.151178	0.467749	0.165987	0.728945	-0.408227	0.186622	342.374	358.177	1	0.891206
FGFR4	0.113926	1.12067	0.157048	0.468194	0.165978	0.728422	-0.194826	0.422768	342.376	358.179	1	0.891206
ENTPD6	-0.110082	0.895761	0.151784	0.468296	0.165989	0.732302	-0.410759	0.186059	342.374	358.176	1	0.891206
FGF6	-0.10118	0.90377	0.139522	0.468334	0.165982	0.731081	-0.376516	0.172333	342.376	358.178	1	0.891206
RAB11FIP3	-0.0974533	0.907145	0.134423	0.468466	0.16598	0.731822	-0.362509	0.166097	342.376	358.179	1	0.891206
SPART	0.116657	1.12373	0.161255	0.469414	0.165968	0.728814	-0.2002	0.433817	342.379	358.182	1	0.892321
WFDC1	-0.101511	0.903471	0.140477	0.469916	0.165971	0.730689	-0.379274	0.173092	342.378	358.181	1	0.892321
ESR1	-0.0998035	0.905015	0.13821	0.470222	0.165966	0.729076	-0.37259	0.170875	342.38	358.182	1	0.892321
PER3	-0.0993867	0.905393	0.137763	0.470642	0.165964	0.72694	-0.371657	0.170036	342.38	358.183	1	0.892321
PROC	0.109407	1.11562	0.151993	0.471638	0.165953	0.730209	-0.188323	0.409284	342.383	358.186	1	0.892321
MTR	-0.0984921	0.906203	0.13684	0.471673	0.165953	0.728945	-0.368466	0.169547	342.383	358.186	1	0.892321
IL3RA	0.103095	1.1086	0.143446	0.472324	0.165949	0.72864	-0.177605	0.386391	342.384	358.187	1	0.892321
OLR1	-0.11837	0.888367	0.16473	0.472404	0.165951	0.730122	-0.444321	0.203251	342.384	358.186	1	0.892321
LGALS3	-0.117899	0.888786	0.164151	0.472612	0.165947	0.731648	-0.442097	0.203055	342.385	358.187	1	0.892321
INHBC	-0.102389	0.902679	0.14256	0.472625	0.165947	0.72973	-0.38413	0.176482	342.385	358.187	1	0.892321
DNMBP	-0.115967	0.890504	0.16152	0.472773	0.165951	0.730384	-0.43633	0.198706	342.384	358.186	1	0.892321
GTPBP2	-0.100097	0.90475	0.13949	0.473009	0.165941	0.729773	-0.375247	0.173264	342.387	358.189	1	0.892321
CASP10	-0.0969956	0.90756	0.135223	0.473189	0.165938	0.728073	-0.363469	0.168237	342.387	358.19	1	0.892321
REEP4	-0.099696	0.905113	0.139031	0.473325	0.165938	0.732868	-0.374041	0.172715	342.387	358.19	1	0.892321
LIFR	0.10787	1.1139	0.150523	0.4736	0.165936	0.73082	-0.187068	0.40479	342.388	358.19	1	0.892321
ITGB1	-0.110309	0.895557	0.154504	0.475253	0.165925	0.732607	-0.415936	0.191555	342.391	358.193	1	0.894048
TARS1	0.098751	1.10379	0.138456	0.475702	0.165917	0.729686	-0.172591	0.371779	342.393	358.195	1	0.894048
SLA2	-0.0980107	0.906639	0.137421	0.475713	0.165919	0.73095	-0.369364	0.170986	342.392	358.195	1	0.894048
ERBIN	0.101483	1.10681	0.142318	0.4758	0.165919	0.729032	-0.177009	0.382686	342.392	358.195	1	0.894048
WWP2	-0.107364	0.898198	0.150696	0.476181	0.165919	0.729904	-0.405899	0.186762	342.392	358.195	1	0.894048
ATP1B3	0.0980105	1.10297	0.137616	0.476339	0.165913	0.731561	-0.17141	0.36977	342.394	358.196	1	0.894048
MAGED1	-0.0984926	0.906202	0.138686	0.47759	0.165903	0.730035	-0.372708	0.172967	342.397	358.199	1	0.89437
RGMA	-0.109295	0.896466	0.154018	0.477936	0.165904	0.731866	-0.414408	0.191202	342.396	358.199	1	0.89437
CD84	-0.107047	0.898484	0.150888	0.478048	0.165899	0.73034	-0.405018	0.188062	342.398	358.2	1	0.89437
PPL	0.0969061	1.10176	0.136606	0.478088	0.165899	0.730645	-0.170362	0.366814	342.398	358.2	1	0.89437
PLXNB2	0.113412	1.12009	0.16002	0.478485	0.165891	0.730514	-0.200711	0.428526	342.4	358.202	1	0.89437
EP300	0.0971712	1.10205	0.137112	0.478512	0.165896	0.731212	-0.17099	0.368348	342.398	358.201	1	0.89437
NME3	0.117998	1.12524	0.166604	0.478789	0.165889	0.729207	-0.20894	0.445878	342.4	358.203	1	0.89437
DDX53	-0.101441	0.903535	0.143388	0.479283	0.165887	0.729381	-0.384223	0.179359	342.401	358.203	1	0.89437
SLK	-0.0990417	0.905705	0.140032	0.479393	0.165888	0.729163	-0.375696	0.175032	342.401	358.203	1	0.89437
AXL	-0.102581	0.902505	0.145367	0.480392	0.16588	0.728466	-0.389981	0.181647	342.403	358.205	1	0.89437
HDGFL2	0.0952501	1.09993	0.13505	0.480626	0.165878	0.726678	-0.168909	0.362218	342.403	358.206	1	0.89437
FHIT	-0.0965898	0.907928	0.13702	0.480851	0.165875	0.729294	-0.367228	0.171687	342.404	358.207	1	0.89437
PDRG1	-0.0987366	0.905981	0.140259	0.481459	0.165868	0.731517	-0.375478	0.176125	342.406	358.208	1	0.89437
MPRIP	-0.0968044	0.907734	0.137538	0.481533	0.165869	0.72925	-0.368409	0.172502	342.406	358.208	1	0.89437
TBCA	-0.116035	0.890444	0.165086	0.482134	0.165867	0.731648	-0.442882	0.206408	342.406	358.209	1	0.89437
LBP	0.094573	1.09919	0.134682	0.482558	0.165863	0.730209	-0.168546	0.360985	342.407	358.21	1	0.89437
SUSD4	0.108226	1.1143	0.154171	0.482685	0.165858	0.730209	-0.193845	0.412307	342.409	358.211	1	0.89437
DNPH1	-0.108368	0.897297	0.154405	0.482776	0.165863	0.731386	-0.414232	0.1928	342.407	358.21	1	0.89437
RBM19	0.0976834	1.10261	0.139208	0.482861	0.165857	0.731255	-0.175081	0.372404	342.409	358.212	1	0.89437
MUC2	-0.0977455	0.90688	0.1393	0.482872	0.165858	0.729773	-0.372922	0.174736	342.409	358.211	1	0.89437
LACTB2	0.111911	1.11841	0.159576	0.483113	0.165854	0.728684	-0.200973	0.426559	342.41	358.212	1	0.89437
PLA2G10	-0.0991791	0.905581	0.141461	0.483237	0.165856	0.730078	-0.378968	0.177506	342.409	358.212	1	0.89437
PPP1R2	0.110078	1.11636	0.157259	0.48394	0.165845	0.72803	-0.198684	0.419749	342.412	358.215	1	0.89437
HK2	0.0986074	1.10363	0.140944	0.484162	0.165845	0.730078	-0.177813	0.376548	342.412	358.215	1	0.89437
CASP3	-0.105631	0.899757	0.151056	0.484376	0.165845	0.729294	-0.40379	0.190029	342.412	358.215	1	0.89437
CBX2	-0.0968912	0.907655	0.13857	0.484412	0.165844	0.72925	-0.370301	0.174575	342.412	358.215	1	0.89437
CCL18	0.105327	1.11107	0.150791	0.484868	0.165838	0.731386	-0.190431	0.402555	342.414	358.216	1	0.894465
FLT1	-0.109511	0.896272	0.156876	0.485131	0.165838	0.728945	-0.419204	0.197609	342.414	358.216	1	0.894465
SERPINB1	-0.113305	0.892879	0.16287	0.486633	0.165835	0.727986	-0.436935	0.203278	342.415	358.217	1	0.894465
PCDH7	-0.104088	0.901146	0.149657	0.486735	0.165825	0.731343	-0.3995	0.188894	342.417	358.22	1	0.894465
IL17A	0.100357	1.10557	0.144313	0.486796	0.165827	0.730732	-0.181628	0.385808	342.417	358.219	1	0.894465
SERPINE2	-0.0963045	0.908187	0.13861	0.487188	0.165825	0.729991	-0.370828	0.17438	342.417	358.22	1	0.894465
LXN	0.0988654	1.10392	0.142325	0.487279	0.165822	0.725719	-0.179381	0.380196	342.418	358.221	1	0.894465
EDNRB	-0.101968	0.903059	0.146934	0.487701	0.165821	0.730863	-0.393037	0.184854	342.419	358.221	1	0.894465
TIA1	0.0968831	1.10173	0.139662	0.487874	0.165817	0.728727	-0.176285	0.372815	342.42	358.222	1	0.894465
NSFL1C	-0.112596	0.893512	0.162327	0.487911	0.165822	0.729512	-0.434796	0.203478	342.418	358.221	1	0.894465
DNAJC21	-0.0948506	0.909509	0.136875	0.488328	0.165811	0.73374	-0.364797	0.173331	342.421	358.224	1	0.894465
CD27	-0.101108	0.903835	0.146053	0.488768	0.165806	0.730427	-0.389024	0.185261	342.422	358.225	1	0.894465
FGF3	-0.0969622	0.90759	0.140093	0.488857	0.16581	0.728814	-0.374115	0.176748	342.421	358.224	1	0.894465
PRKD2	-0.0963982	0.908102	0.1393	0.488927	0.165807	0.72694	-0.371575	0.176374	342.422	358.225	1	0.894465
HSP90B1	0.096023	1.10078	0.138789	0.489023	0.165805	0.728989	-0.175838	0.369902	342.423	358.225	1	0.894465
PTH1R	-0.102725	0.902375	0.148674	0.489602	0.165803	0.728117	-0.396774	0.188106	342.423	358.226	1	0.894533
SEMA4C	0.0980711	1.10304	0.14196	0.489668	0.165801	0.730078	-0.179868	0.378293	342.424	358.227	1	0.894533
NXPH1	0.102882	1.10836	0.149467	0.491247	0.165787	0.72925	-0.189967	0.3977	342.428	358.23	1	0.896724
SPINK6	-0.0961861	0.908295	0.139813	0.491477	0.165785	0.728422	-0.372085	0.177764	342.428	358.231	1	0.896724
TNFRSF8	-0.112798	0.893331	0.164682	0.493381	0.165774	0.733261	-0.438891	0.208566	342.431	358.234	1	0.897464
NEXN	0.0960009	1.10076	0.140323	0.493885	0.165773	0.72973	-0.177295	0.374494	342.431	358.234	1	0.897464
MAP3K5	0.0925472	1.09696	0.135419	0.494346	0.165763	0.731125	-0.172483	0.360167	342.434	358.237	1	0.897464
GLA	-0.101146	0.903801	0.148031	0.494431	0.165765	0.732258	-0.394148	0.18801	342.434	358.236	1	0.897464
S100A3	-0.0975973	0.907014	0.142892	0.494598	0.165759	0.731037	-0.379344	0.182408	342.435	358.238	1	0.897464
F2R	-0.104301	0.900954	0.152768	0.494771	0.165761	0.730732	-0.406464	0.194331	342.435	358.237	1	0.897464
PXN	0.0950208	1.09968	0.139588	0.496047	0.165749	0.728901	-0.178365	0.370713	342.438	358.24	1	0.897464
ITPRIP	0.0942675	1.09885	0.138542	0.496235	0.165746	0.727637	-0.177178	0.367649	342.438	358.241	1	0.897464
ATRAID	-0.104668	0.900623	0.153854	0.496309	0.165746	0.72973	-0.408168	0.196732	342.439	358.241	1	0.897464
CASC3	-0.0945472	0.909785	0.139236	0.49711	0.16574	0.730035	-0.369413	0.178075	342.44	358.243	1	0.897464
HBEGF	0.0907372	1.09498	0.133759	0.497542	0.165737	0.726678	-0.171	0.354911	342.441	358.243	1	0.897464
CAMKK1	-0.0940502	0.910237	0.138676	0.497645	0.165734	0.72925	-0.367257	0.177916	342.442	358.244	1	0.897464
TACC3	-0.0944454	0.909877	0.139445	0.498218	0.16573	0.729948	-0.369434	0.178776	342.443	358.245	1	0.897464
SPINK5	0.0940844	1.09865	0.138984	0.498441	0.16573	0.727245	-0.177956	0.368949	342.443	358.245	1	0.897464
IL24	-0.0950653	0.909314	0.140538	0.498761	0.165728	0.732302	-0.372759	0.179994	342.444	358.246	1	0.897464
APLP1	0.0966209	1.10144	0.142865	0.498846	0.165727	0.731735	-0.182922	0.378823	342.444	358.246	1	0.897464
HS6ST1	0.104153	1.10977	0.154088	0.499084	0.165721	0.730732	-0.198368	0.407621	342.445	358.248	1	0.897464
SMOC1	-0.100544	0.904345	0.149011	0.499838	0.165719	0.729904	-0.394904	0.191137	342.446	358.248	1	0.897464
TFAP2A	-0.0946956	0.90965	0.140469	0.500224	0.165716	0.729294	-0.372153	0.180126	342.447	358.249	1	0.897464
IL22	0.0928461	1.09729	0.137743	0.500277	0.165714	0.729032	-0.17691	0.364487	342.447	358.25	1	0.897464
HGF	0.110117	1.11641	0.163413	0.500404	0.165713	0.728553	-0.209993	0.432596	342.447	358.25	1	0.897464
VPS53	0.0930537	1.09752	0.138111	0.500463	0.165714	0.731343	-0.177161	0.366008	342.447	358.25	1	0.897464
PILRA	-0.115356	0.891049	0.171412	0.500963	0.165716	0.728858	-0.45567	0.218442	342.447	358.249	1	0.897464
IFNGR2	-0.0995495	0.905245	0.148137	0.501578	0.165705	0.730471	-0.392142	0.190248	342.449	358.252	1	0.897464
DDX39A	-0.0953975	0.909012	0.142032	0.501799	0.165704	0.73034	-0.376009	0.182557	342.45	358.253	1	0.897464
ICAM3	-0.105915	0.899501	0.157747	0.501952	0.165707	0.732912	-0.418684	0.201666	342.449	358.252	1	0.897464
CLEC1A	0.10431	1.10994	0.155632	0.50271	0.165693	0.729991	-0.201126	0.410805	342.453	358.255	1	0.897464
ALDH2	0.0937728	1.09831	0.140102	0.503291	0.165691	0.729337	-0.180572	0.370234	342.453	358.256	1	0.897464
ACTN2	0.0929969	1.09746	0.138968	0.50337	0.165688	0.729817	-0.179552	0.36685	342.454	358.257	1	0.897464
CCL8	0.101365	1.10668	0.151531	0.503536	0.165686	0.730558	-0.196033	0.399818	342.455	358.257	1	0.897464
AMOT	0.0938235	1.09837	0.140289	0.503631	0.165691	0.727637	-0.180242	0.371623	342.453	358.256	1	0.897464
SHPK	-0.0947939	0.90956	0.141782	0.503758	0.165686	0.728378	-0.374405	0.18312	342.455	358.257	1	0.897464
PGF	0.134294	1.14373	0.20089	0.503817	0.165678	0.729294	-0.262149	0.528011	342.457	358.259	1	0.897464
LPA	0.0943062	1.0989	0.141074	0.503822	0.165685	0.727942	-0.182327	0.372562	342.455	358.257	1	0.897464
C1orf56	0.101286	1.10659	0.151775	0.504553	0.165681	0.727594	-0.195848	0.400694	342.456	358.259	1	0.897464
BMP10	0.0907036	1.09494	0.135935	0.504607	0.165682	0.726286	-0.175052	0.359451	342.456	358.258	1	0.897464
ART3	-0.104855	0.900455	0.157436	0.5054	0.165676	0.730035	-0.416025	0.202959	342.457	358.26	1	0.897464
KIR2DL3	-0.0904414	0.913528	0.136103	0.506365	0.165665	0.729948	-0.358762	0.176526	342.46	358.263	1	0.897464
MED21	0.0890491	1.09313	0.134169	0.506876	0.165663	0.729817	-0.17378	0.35398	342.461	358.263	1	0.897464
BMP6	0.100561	1.10579	0.151534	0.506931	0.16566	0.729643	-0.196809	0.398899	342.462	358.264	1	0.897464
LECT2	-0.0995334	0.90526	0.150163	0.507435	0.165652	0.730035	-0.394718	0.196341	342.464	358.266	1	0.897464
SCGB1A1	0.119232	1.12663	0.180369	0.508586	0.16565	0.729207	-0.23387	0.475202	342.464	358.267	1	0.897464
MFAP3	0.0905031	1.09472	0.136931	0.50865	0.165649	0.728989	-0.177676	0.360962	342.464	358.267	1	0.897464
ST8SIA1	0.0956321	1.10035	0.144757	0.508843	0.165647	0.730122	-0.188007	0.381118	342.465	358.268	1	0.897464
MVK	0.0905803	1.09481	0.137219	0.509182	0.165645	0.729119	-0.178209	0.361446	342.466	358.268	1	0.897464
TIMP1	0.110297	1.11661	0.167257	0.509609	0.165637	0.730035	-0.218582	0.439106	342.468	358.27	1	0.897464
TPSG1	0.0892156	1.09332	0.13543	0.510051	0.165638	0.729294	-0.175964	0.356493	342.467	358.27	1	0.897464
PARP1	-0.0932256	0.910988	0.141527	0.510081	0.16564	0.729294	-0.372871	0.183478	342.467	358.27	1	0.897464
CEP112	0.0907527	1.095	0.137812	0.510201	0.165636	0.730602	-0.179453	0.362312	342.468	358.271	1	0.897464
CST6	0.110308	1.11662	0.167578	0.510379	0.165631	0.727724	-0.219419	0.439484	342.469	358.272	1	0.897464
PPP1CC	-0.0949112	0.909454	0.144223	0.510483	0.165637	0.730035	-0.380153	0.187077	342.468	358.27	1	0.897464
DCTN6	0.0915964	1.09592	0.139256	0.510695	0.165633	0.728509	-0.181251	0.366576	342.469	358.271	1	0.897464
RPA2	0.091339	1.09564	0.138896	0.510792	0.165634	0.730558	-0.180282	0.365999	342.469	358.271	1	0.897464
MTSS1	0.0931468	1.09762	0.141687	0.510915	0.165632	0.728291	-0.184244	0.372664	342.469	358.272	1	0.897464
CSPG4	0.102852	1.10833	0.156495	0.511038	0.165624	0.726678	-0.205404	0.409963	342.471	358.274	1	0.897464
VAV3	0.0906938	1.09493	0.138114	0.511401	0.165627	0.731212	-0.179997	0.36327	342.47	358.273	1	0.897464
CCDC134	0.0883598	1.09238	0.134566	0.511422	0.165628	0.731561	-0.175164	0.354	342.47	358.273	1	0.897464
LTB	0.0926711	1.0971	0.141145	0.51146	0.165627	0.731255	-0.183807	0.370961	342.47	358.273	1	0.897464
AGBL2	0.0909319	1.09519	0.138545	0.51161	0.165626	0.729773	-0.180403	0.364285	342.471	358.273	1	0.897464
CD74	-0.105158	0.900182	0.160235	0.511647	0.165628	0.729337	-0.421939	0.207989	342.47	358.273	1	0.897464
ADD1	0.0898439	1.094	0.136918	0.511702	0.165626	0.729991	-0.178267	0.360098	342.471	358.273	1	0.897464
GCC1	-0.0915178	0.912545	0.139541	0.511922	0.165623	0.727463	-0.366717	0.182042	342.472	358.274	1	0.897464
EIF5	0.0916763	1.09601	0.139875	0.512199	0.165623	0.729555	-0.181903	0.368146	342.471	358.274	1	0.897464
NAGK	-0.0912215	0.912816	0.139216	0.512305	0.165622	0.729468	-0.366375	0.181059	342.472	358.274	1	0.897464
SLC4A1	0.0879172	1.0919	0.134188	0.512352	0.16562	0.726242	-0.174967	0.352737	342.472	358.275	1	0.897464
HDGF	0.0907105	1.09495	0.138467	0.512399	0.165622	0.728989	-0.180142	0.364425	342.472	358.274	1	0.897464
TK1	-0.0907484	0.913247	0.138567	0.512527	0.16562	0.729381	-0.36443	0.180574	342.472	358.275	1	0.897464
GABARAPL1	0.0924902	1.0969	0.141347	0.512888	0.165617	0.728248	-0.18433	0.371454	342.473	358.276	1	0.897464
BHLHE40	-0.0890117	0.914835	0.136068	0.513001	0.165615	0.727681	-0.357634	0.177599	342.474	358.276	1	0.897464
KLK12	-0.0902451	0.913707	0.138103	0.513457	0.165613	0.729773	-0.362953	0.180067	342.474	358.277	1	0.897464
FMR1	-0.0879041	0.915849	0.134615	0.513754	0.165609	0.724237	-0.353371	0.175972	342.475	358.278	1	0.897464
DYNLT1	-0.0914292	0.912626	0.140107	0.514034	0.165605	0.731386	-0.367287	0.183696	342.476	358.279	1	0.897464
CD63	0.095255	1.09994	0.146199	0.514695	0.165603	0.728073	-0.191085	0.383682	342.477	358.28	1	0.897464
ANKRD54	-0.0897049	0.914201	0.137885	0.515319	0.165599	0.731691	-0.362204	0.180117	342.478	358.28	1	0.897464
HHEX	0.0869058	1.09079	0.133802	0.516009	0.165595	0.729991	-0.174774	0.351602	342.479	358.282	1	0.897464
KLK10	0.0994342	1.10455	0.153476	0.517063	0.165584	0.728901	-0.201386	0.402007	342.482	358.285	1	0.897464
PRDX3	0.0894218	1.09354	0.138047	0.517138	0.165586	0.733086	-0.180723	0.362513	342.481	358.284	1	0.897464
GLYR1	0.089599	1.09374	0.138367	0.517279	0.165582	0.725806	-0.1816	0.362269	342.482	358.285	1	0.897464
CDKN1A	0.0897446	1.09389	0.138666	0.517501	0.165583	0.731037	-0.181583	0.363717	342.482	358.285	1	0.897464
GCG	0.0913471	1.09565	0.141332	0.518067	0.165579	0.731691	-0.184964	0.370784	342.483	358.286	1	0.897464
ACADM	-0.0892719	0.914597	0.138174	0.518225	0.165576	0.727594	-0.362017	0.181283	342.484	358.287	1	0.897464
DEFB116	0.0893038	1.09341	0.138363	0.518647	0.165575	0.727027	-0.181206	0.362789	342.484	358.287	1	0.897464
TBC1D5	-0.0915451	0.91252	0.141984	0.519085	0.165568	0.732302	-0.371327	0.186898	342.486	358.289	1	0.897464
AFP	-0.0890845	0.914768	0.138186	0.51914	0.165568	0.729163	-0.361559	0.181839	342.486	358.289	1	0.897464
SNAPIN	-0.0917233	0.912358	0.142443	0.51962	0.165566	0.729817	-0.372945	0.18712	342.487	358.289	1	0.897464
GAPDH	0.0919247	1.09628	0.142963	0.520227	0.16556	0.731168	-0.188464	0.3736	342.488	358.291	1	0.897464
FGFBP3	0.0944254	1.09903	0.146936	0.520465	0.165559	0.729337	-0.19358	0.384296	342.489	358.291	1	0.897464
CASP1	0.0891087	1.0932	0.138692	0.520552	0.165561	0.730602	-0.181957	0.363496	342.488	358.291	1	0.897464
XRCC4	-0.0889424	0.914898	0.138441	0.520576	0.165558	0.726853	-0.361968	0.182548	342.489	358.292	1	0.897464
HNMT	-0.0975152	0.907089	0.151864	0.520793	0.165558	0.728553	-0.397392	0.199692	342.489	358.292	1	0.897464
CEACAM8	0.0889035	1.09298	0.138598	0.521231	0.165555	0.727289	-0.182332	0.362784	342.49	358.292	1	0.897464
IMMT	-0.0944827	0.909843	0.147306	0.521261	0.165554	0.732476	-0.385426	0.193761	342.49	358.292	1	0.897464
TNF	0.0889838	1.09306	0.138815	0.521507	0.165552	0.728291	-0.182822	0.363008	342.491	358.293	1	0.897464
RWDD1	-0.103283	0.901872	0.161136	0.521543	0.165555	0.728771	-0.422301	0.211246	342.49	358.292	1	0.897464
HGFAC	0.0980473	1.10301	0.15299	0.521604	0.165549	0.728073	-0.202231	0.399353	342.491	358.294	1	0.897464
IGFBPL1	0.0985975	1.10362	0.154037	0.522115	0.165547	0.729599	-0.20313	0.402453	342.492	358.294	1	0.897464
[truncated: 1,234 more rows]

## Sheet: Supplementary Table 4
Supplementary Table 4. Differential expression analysis Denovo SAA+ LBD vs SAA- Controls BioFINDER-2 cohort
[truncated: 2,944 more rows]

[truncated: 9 more sheets: Supplementary Table 5, Supplementary Table 6, Supplementary Table 7, Supplementary Table 8, Supplementary Table 9, Supplementary Table 10, Supplementary Table 11, Supplementary Table 12, Supplementary Table 13]
